# Supplementary material for: Function discovery of a non-ribosomal peptide synthetase-like encoding gene in the nematode-trapping fungus Arthrobotrys oligospora
Source: Front Microbiol. 2023 Jul 13;14:1210288. doi: 10.3389/fmicb.2023.1210288 (PMC10373296; doi:10.3389/fmicb.2023.1210288)
Supplement: Supplementary file 2 [file Table_2.XLSX]

## Sheet: Δg306-1_VS_WT-revised
Differentially Expressed Metabolites （Δg306-1_VS_WT）
Metabolites name	MS2 score	level	MS level	MS1 ppm	rt	mz	type	MEAN Δg306-1	MEAN WT-1	VIP	P-VALUE	Q-VALUE	FOLD CHANGE	LOG_FOLDCHANGE
(9Z,11S,16S)-1-Acetoxy-9,17-octadecadiene-12,14-diyne-11,16-diol	0.999981	B(ii)	MS2		416.137	333.203	forward	0.000214189	3.59784e-05	2.09371	0.0431862	0.572139	5.95327	2.57368
(R)-3-Hydroxy-tetradecanoic acid	0.821823	B(ii)	MS2		465.4	243.197	forward	7.42927e-06	5.08144e-06	1.89763	0.0344295	0.531935	1.46204	0.547982
13-L-Hydroperoxylinoleic acid	0.864177	B(ii)	MS2		405.673	295.226	forward	0.000319497	4.2377e-05	2.2606	0.0309696	0.514663	7.5394	2.91445
16-Hydroxy hexadecanoic acid	0.997519	B(ii)	MS2		520.71	271.228	forward	3.63069e-05	1.40919e-05	2.47963	0.000383755	0.168368	2.57644	1.36538
2-Chloro-5-methylmaleylacetate	0.650132	B(iii)	MS2		37.3946	207.005	forward	3.10237e-05	1.50352e-05	2.50588	0.000121722	0.152707	2.0634	1.04503
2-Methylglutaric acid	0.424001	B(iii)	MS2		634.041	145.052	forward	0.00076832	0.000418958	1.95625	0.0145521	0.417269	1.83388	0.8749
3-Hydroxycapric acid	0.999788	B(ii)	MS2		351.049	187.134	forward	0.00370408	0.00140412	2.46922	0.000585628	0.175834	2.638	1.39945
3-Methylpyrrolo[1,2-a]pyrazine	0.978227	B(ii)	MS2		322.862	134.071	forward	2.17273e-05	1.88178e-05	1.78013	0.0394682	0.555133	1.15461	0.207411
4-Hydroxyproline	0.99439	B(ii)	MS2		44.9109	132.066	forward	0.000725686	0.000441439	1.64502	0.01561	0.425752	1.64391	0.71713
5'-Deoxy-5-fluorouridine	0.621955	B(iii)	MS2		338.966	247.07	forward	7.00319e-06	5.36872e-06	1.86208	0.0148126	0.419438	1.30444	0.383434
5-Methyltetrahydrofolic acid	0.353543	B(iii)	MS2		48.067	458.189	forward	6.84095e-05	4.92131e-05	1.87988	0.0199404	0.453279	1.39007	0.475155
8(R)-Hydroperoxylinoleic acid	0.490134	B(iii)	MS2		436.03	313.237	forward	0.000168461	3.37025e-05	2.33104	0.0292024	0.505191	4.99847	2.32149
8,13-Abietadien-18-al	0.805281	B(ii)	MS2		464.634	287.237	forward	3.28851e-06	1.07497e-06	1.77341	0.0315921	0.51796	3.05916	1.61314
9-HODE	0.642444	B(iii)	MS2		478.531	297.242	forward	1.54901e-05	7.08424e-06	2.13724	0.00594392	0.304815	2.18656	1.12866
alpha-Terpinyl pentanoate	0.557882	B(iii)	MS2		476.149	239.2	forward	9.69504e-07	4.61934e-07	2.26999	0.0137576	0.410344	2.09879	1.06956
Arachidonic acid	0.552074	B(iii)	MS2		463.894	305.247	forward	5.53173e-05	1.87462e-05	1.83648	0.0489512	0.594923	2.95085	1.56113
Austalide H	0.899382	B(ii)	MS2		536.996	459.248	forward	9.65917e-06	5.86125e-06	2.38748	0.0016015	0.202221	1.64797	0.720691
Carnocin U I49	0.995632	B(ii)	MS2		402.243	335.218	forward	0.000216288	9.25243e-05	1.99724	0.0199394	0.453274	2.33763	1.22505
Dimethyl ent-16alpha-kaurane-17,19-dioate	0.999828	B(ii)	MS2		464.637	363.25	forward	3.7058e-05	1.52217e-05	1.67636	0.0393308	0.554465	2.43455	1.28366
Hexadecanedioic acid	0.990063	B(ii)	MS2		376.389	285.207	forward	3.5796e-05	9.60471e-06	2.15706	0.0288737	0.503563	3.72693	1.89799
Lipoxin B4	0.433598	B(iii)	MS2		457.353	351.213	forward	6.77377e-06	2.00693e-06	2.46826	0.0101986	0.374763	3.37519	1.75497
Methyl (9Z)-8'-oxo-6,8'-diapo-6-carotenoate	0.999306	B(ii)	MS2		455.925	353.208	forward	2.61016e-05	4.49127e-06	2.57479	0.0126811	0.401081	5.81162	2.53894
Methylglutaric acid	0.52729	B(iii)	MS2		601.04	145.052	forward	0.000148421	9.6849e-05	1.66979	0.030481	0.512011	1.5325	0.615883
Montecristin	0.658409	B(iii)	MS2		780.23	575.503	forward	1.55673e-05	1.21121e-05	1.90016	0.0171675	0.436834	1.28526	0.362064
Nandrolone	0.877595	B(ii)	MS2		420.748	275.2	forward	0.000157555	5.3726e-05	2.12593	0.0375415	0.545519	2.93255	1.55216
(2,3-Dihydroxybenzoyl)adenylate		D	MS1	-6.72977	509.55	484.33		1.11677e-05	1.99637e-06	2.37102	0.0189948	0.44808	5.59402	2.48389
2-hydroxy-3-[4-hydroxy-3-(sulfooxy)phenyl]propanoic acid		D	MS1	-21.6044	453.122	279.231		0.00027496	3.62999e-05	2.50687	0.024586	0.479609	7.57469	2.92119
2-Maleylacetate		D	MS1	5.08461	405.809	159.117		2.88613e-05	7.05068e-06	2.24184	0.0218596	0.462847	4.0934	2.0333
2-O-[2-O-(alpha-D-Mannopyranosyl)-alpha-D-glucopyranosyl]-3-phospho-D-glycerate		D	MS1	24.5791	566.87	511.358		2.61071e-05	1.12525e-05	1.84162	0.0347052	0.533207	2.32012	1.2142
3,4,5-trihydroxy-6-{3,4,8,9,10-pentahydroxy-6-oxo-6H-benzo[c]chromene-1-carbonyloxy}oxane-2-carboxylic acid		D	MS1	4.58889	536.845	497.343		0.00120967	0.000543854	2.16095	0.0104125	0.377362	2.22426	1.15333
4'-O-Demethylrebeccamycin		D	MS1	-4.49273	536.793	557.356		3.73226e-06	1.23261e-06	2.186	0.0251304	0.48296	3.02794	1.59833
5,6-Dihydro-5-fluorouracil		D	MS1	6.50111	420.726	133.101		1.56958e-05	6.77993e-06	2.17061	0.0257372	0.486581	2.31505	1.21104
5-Hydroxyferulic acid methyl ester		D	MS1	5.19499	782.516	211.192		8.60514e-06	7.34906e-06	2.18919	0.00797356	0.342707	1.17092	0.227639
6-[3,4-dihydroxy-5-(3,4,5-trihydroxybenzoyloxy)benzoyloxy]-3,4,5-trihydroxyoxane-2-carboxylic acid		D	MS1	-17.1271	536.981	499.348		2.09674e-05	9.56856e-06	2.08424	0.0203533	0.455432	2.19128	1.13177
Bronopol		D	MS1	6.94337	809.215	200.997		0.000125732	9.94593e-05	2.26663	0.00485784	0.280751	1.26416	0.338174
CDP-4-dehydro-3,6-dideoxy-D-glucose		D	MS1	-19.9621	536.794	532.299		4.86958e-06	2.16702e-06	2.11881	0.0281809	0.500042	2.24713	1.16808
DCEBIO		D	MS1	-7.58985	644.253	232.084		9.34702e-06	5.2216e-06	2.04114	0.0141402	0.413726	1.79007	0.840016
D-Glycerate		D	MS1	11.4406	405.797	107.086		1.64215e-05	6.20757e-06	2.0714	0.0252203	0.483504	2.64541	1.40349
Diflunisal		D	MS1	-17.8647	373.512	251.2		1.63203e-05	5.01085e-06	2.07838	0.0288953	0.50367	3.25699	1.70354
Diguanosine pentaphosphate		D	MS1	-1.56209	410.393	949.371		4.98673e-07	1.44423e-07	1.59194	0.0318921	0.519518	3.45287	1.78779
Hydroxyflutamide		D	MS1	-20.728	399.531	293.213		3.29426e-05	1.28815e-05	2.10636	0.0309256	0.514426	2.55736	1.35465
Hydroxyflutamide		D	MS1	-21.0304	411.038	293.212		4.94754e-05	1.73592e-05	2.15782	0.0288179	0.503283	2.85009	1.51101
L-Selenomethionine		D	MS1	23.9299	407.604	197.118		5.7241e-06	2.63823e-06	1.94141	0.0177555	0.440642	2.16967	1.11748
PE-NMe2(13D5/13D5)		D	MS1	6.17448	409.861	965.373		9.81623e-07	3.0384e-07	1.67261	0.031606	0.518033	3.23072	1.69186
Pyriprole		D	MS1	-4.94454	536.794	495.273		1.86322e-06	6.68993e-07	1.47511	0.026528	0.491126	2.78511	1.47774
Shikimate 3-phosphate		D	MS1	-13.9807	656.89	255.135		9.26537e-06	5.80215e-06	1.79742	0.0371861	0.54405	1.59689	0.675261
Sulfite		D	MS1	0.855056	405.794	81.0703		1.58467e-05	3.2602e-06	2.28899	0.0159061	0.42798	4.86066	2.28115
UDP-N-acetyl-alpha-D-glucosamine 3'-phosphate		D	MS1	-23.8965	785.211	688.324		1.05782e-06	5.22936e-07	1.91027	0.0280124	0.499167	2.02286	1.01639
(22E, 24x)-Ergosta-4,6,8,22-tetraen-3-one	0.788262	B(iii)	MS2		744.024	393.315	forward	2.81359e-06	4.83313e-06	1.71968	0.0380038	0.547845	0.582146	-0.780547
(24R)-5b,8b-Epidioxyergosta-6,22E-dien-3b-ol 3-glucoside	0.937708	B(ii)	MS2		614.05	591.386	forward	1.22808e-08	7.24364e-06	2.6995	0.00479656	0.279763	0.00169539	-9.20417
(all-E)-6'-Apo-y-caroten-6'-al	0.841456	B(ii)	MS2		616.775	443.334	forward	1.94224e-06	1.54076e-05	2.41262	0.012269	0.397232	0.126057	-2.98785
1,25-Dihydroxyvitamin D3-26,23-lactone	0.408623	B(iii)	MS2		595.487	445.292	forward	4.10352e-07	2.19112e-06	2.4056	0.0146167	0.417812	0.187279	-2.41674
1-Isopropyl-2,3-dimethylcyclopentane	0.691524	B(iii)	MS2		289.99	283.167	forward	1.12918e-06	1.56161e-06	1.98218	0.0223053	0.465198	0.723083	-0.467767
2-Hydroxystearic acid	0.996067	B(ii)	MS2		578.192	299.26	forward	3.95779e-06	1.08463e-05	2.39463	0.020939	0.458408	0.364898	-1.45443
3-(2-Furanylmethylene)pyrrolidine	0.816495	B(ii)	MS2		217.167	150.091	forward	9.10842e-06	1.07052e-05	1.99132	0.0113359	0.387804	0.850842	-0.233038
4',5,6-Trimethylscutellarein 7-glucoside	0.386103	B(iii)	MS2		120.635	491.154	forward	2.36691e-06	4.47625e-06	1.63217	0.0318589	0.519347	0.528771	-0.919286
7-Ketodeoxycholic acid	0.531597	B(iii)	MS2		594.376	424.363	forward	2.09634e-07	6.00542e-05	2.66977	0.00134815	0.196714	0.00349074	-8.16225
8-HETE	0.93452	B(ii)	MS2		548.246	319.228	forward	1.26069e-06	2.30023e-06	2.38918	0.00104412	0.187325	0.548074	-0.867557
Acidissiminin	0.618145	B(iii)	MS2		550.141	660.488	forward	1.37084e-07	8.30007e-06	2.51522	0.00292003	0.243827	0.0165161	-5.91999
Adipic acid	0.879794	B(ii)	MS2		196.079	145.05	forward	3.55658e-05	5.50093e-05	1.59141	0.0467064	0.586514	0.646542	-0.629183
alpha-Fluoro-beta-alanine	0.745626	B(iii)	MS2		833.404	108.045	forward	1.08079e-05	1.34894e-05	2.03946	0.00641125	0.313913	0.801217	-0.319735
Ascladiol	0.367646	B(iii)	MS2		254.879	157.05	forward	5.02427e-06	7.26492e-06	2.03176	0.0219313	0.46318	0.691579	-0.532034
Aspartylphenylalanine	0.859251	B(ii)	MS2		183.556	279.099	forward	0.000131263	0.000159557	1.81389	0.0252139	0.483466	0.82267	-0.281614
Byssochlamic acid	0.41913	B(iii)	MS2		44.6975	331.126	forward	5.81927e-05	6.85324e-05	1.7164	0.0476745	0.590208	0.849128	-0.235946
Calcidiol	0.347202	B(iii)	MS2		557.663	423.331	forward	6.41858e-07	1.97504e-06	2.15988	0.0447082	0.578544	0.324984	-1.62156
Dianhydroaurasperone C	0.301322	B(iii)	MS2		429.95	557.147	forward	1.30253e-06	1.79619e-06	1.6636	0.0360493	0.539213	0.72516	-0.463628
Dodecanoic acid	0.999999	B(ii)	MS2		569.444	199.17	forward	0.00107703	0.00180027	2.41108	0.00592607	0.304451	0.598257	-0.741163
Ercalcitriol	0.944964	B(ii)	MS2		722.534	411.325	forward	2.20371e-05	4.10839e-05	2.14053	0.00760558	0.336327	0.536394	-0.898636
Glyceryl lactooleate	0.99373	B(ii)	MS2		595.511	429.318	forward	3.50119e-07	5.53197e-06	2.50953	0.000245641	0.157462	0.0632901	-3.98188
N,O-Didesmethylvenlafaxine	0.615938	B(iii)	MS2		434.519	250.178	forward	9.62406e-05	0.000137124	1.70751	0.0465534	0.585921	0.70185	-0.510765
Paliperidone	0.847669	B(ii)	MS2		208.654	425.205	forward	2.38519e-06	3.07472e-06	1.83488	0.0495957	0.597238	0.775742	-0.366351
Phenylalanyl-Aspartate	0.527194	B(iii)	MS2		187.127	281.113	forward	0.000342954	0.000406818	2.13739	0.00716602	0.328207	0.843014	-0.246371
Stearic acid	0.999954	B(ii)	MS2		722.327	283.265	forward	0.00145882	0.0034222	2.54246	0.000121204	0.15267	0.42628	-1.23013
(2,6-dihydroxy-4-{4-hydroxy-7-methyl-11-oxo-2,8-dioxatricyclo[7.3.1.0]trideca-1(12),3,5(13),6,9-pentaen-3-yl}phenoxy)dihydroxyoxo-sulfanylium		D	MS1	-4.85127	618.337	422.355		4.44085e-07	1.5076e-05	2.39088	0.00673447	0.319739	0.0294565	-5.08527
[3-(3,5,7-trihydroxy-6-methoxy-4-oxo-4H-chromen-2-yl)phenyl]oxidanesulfonic acid		D	MS1	17.9912	558.817	397.334		1.97089e-08	1.85598e-06	2.63155	0.0197203	0.452103	0.0106191	-6.55719
{[3-(6,7-dimethoxy-2H-1,3-benzodioxol-5-yl)prop-2-en-1-yl]oxy}sulfonic acid		D	MS1	-12.7967	526.692	319.303		4.30866e-07	8.18967e-07	1.53911	0.0360508	0.53922	0.526109	-0.926566
2-(1,3-dihydroxy-4-oxocyclohexa-2,5-dien-1-yl)-5-hydroxy-3,6,7-trimethoxy-4H-chromen-4-one		D	MS1	2.08888	618.676	377.325		3.85023e-06	8.07227e-05	2.38812	0.0177767	0.440775	0.047697	-4.38996
2-(alpha-Hydroxyethyl)thiamine diphosphate		D	MS1	-13.2103	524.396	470.368		1.22808e-08	3.63168e-06	2.68346	0.0240518	0.476221	0.00338157	-8.20809
2-(alpha-Hydroxypropyl)thiamine diphosphate		D	MS1	21.8921	617.254	484.411		1.22808e-08	7.18983e-06	2.70147	0.00321522	0.25005	0.00170808	-9.19341
2,6-Dichlorophenol-4-(1,4-phthoquinone imine)		D	MS1	16.4384	206.449	321.183		9.09876e-06	1.34065e-05	1.79275	0.027858	0.498359	0.67868	-0.559196
2-C-Methyl-D-erythritol 2,4-cyclodiphosphate		D	MS1	3.52596	213.239	279.099		5.23525e-05	6.23595e-05	1.79509	0.0438821	0.575105	0.839528	-0.252349
2-hydroxy-3-[4-hydroxy-3-(sulfooxy)phenyl]propanoic acid		D	MS1	-15.8093	645.361	279.233		0.0329621	0.0530216	1.84392	0.0280205	0.499209	0.621672	-0.685774
3,5-Dihydroxyphenyl 1-O-(6-O-galloyl-beta-D-glucopyranoside)		D	MS1	-1.85373	557.659	441.361		1.15381e-07	3.00427e-06	2.51312	0.0210692	0.459054	0.0384057	-4.70253
3-Bromo-tyrosine		D	MS1	-13.7576	184.702	261.088		8.35784e-05	0.000101962	1.87813	0.0202002	0.454642	0.819699	-0.286834
4-Amino-5-hydroxymethyl-2-methylpyrimidine diphosphate		D	MS1	-5.25446	48.0459	300.121		9.58952e-05	0.000109788	1.71735	0.045809	0.582994	0.873458	-0.19519
6-(5-{[(2E)-3-(3,4-dihydroxyphenyl)prop-2-enoyl]oxy}-3,4-dihydroxycyclohex-1-ene-1-carbonyloxy)-3,4,5-trihydroxyoxane-2-carboxylic acid		D	MS1	-15.7269	592.086	513.419		1.22808e-08	1.45769e-05	2.70142	0.00226257	0.226025	0.000842481	-10.2131
6-[2,3-dihydroxy-5-(3,5,7-trihydroxy-3,4-dihydro-2H-1-benzopyran-2-yl)phenoxy]-3,4,5-trihydroxyoxane-2-carboxylic acid		D	MS1	14.6303	615.077	483.408		6.47716e-08	6.79556e-05	2.65338	0.00163012	0.202751	0.000953146	-10.035
6-[4-({[2,3-dihydroxy-6-(hydroxymethyl)-5-(3,4,5-trihydroxybenzoyloxy)oxan-4-yl]oxy}carbonyl)-2,6-dihydroxyphenoxy]-3,4,5-trihydroxyoxane-2-carboxylic acid		D	MS1	-8.56677	550.748	661.492		2.56491e-08	3.03353e-06	2.61548	0.00233578	0.228346	0.0084552	-6.88594
7-Methylinosine		D	MS1	0.567619	722.33	284.268		0.000274482	0.000670563	2.56435	8.5071e-05	0.149101	0.409331	-1.28866
8-Azaadenosine		D	MS1	13.8038	656.711	269.24		4.44753e-06	9.66104e-06	1.66263	0.0356844	0.537615	0.460357	-1.11917
Adefovir		D	MS1	-6.91076	219.46	274.191		6.59652e-06	1.00453e-05	1.95979	0.0261257	0.488838	0.656679	-0.606741
Alanyl-Glutamic acid		D	MS1	23.074	269.652	218.211		1.51424e-07	1.91423e-05	2.53549	0.000220832	0.156654	0.00791046	-6.98202
alpha-D-Galactopyranuronosyl-(1->4)-alpha-D-galactopyranuronosyl-(1->4)-D-galacturonic acid		D	MS1	15.5787	596.662	547.403		8.54373e-07	2.01554e-06	1.95431	0.00402076	0.2655	0.423892	-1.23823
alpha-Ergocryptine		D	MS1	7.13367	185.845	576.71		2.34892e-07	6.55891e-07	1.53341	0.0393016	0.554322	0.358126	-1.48146
Alteichin		D	MS1	-0.016531	619.489	351.329		6.89744e-07	7.6126e-06	2.59834	0.00674036	0.319842	0.0906056	-3.46426
Apraclonidine		D	MS1	8.54158	106.8	246.118		2.63139e-05	3.37847e-05	1.95069	0.0158116	0.427276	0.77887	-0.360545
Aurothioglucose		D	MS1	2.86572	212.071	393.189		5.76644e-06	7.7624e-06	2.00903	0.00898992	0.358602	0.742868	-0.428823
beta-Citryl-L-glutamate		D	MS1	-18.3522	645.372	322.239		1.38042e-05	2.51494e-05	1.8313	0.0216892	0.462048	0.548888	-0.865415
Bis(3-azidopyridinium)-1,10-decane perchlorate		D	MS1	-20.0879	638.199	452.394		1.22808e-08	1.22725e-05	2.69993	0.0127958	0.402121	0.00100067	-9.96481
Blue pigment		D	MS1	-24.9389	460.85	251.165		1.88347e-06	3.37635e-06	2.54015	3.66732e-05	0.141679	0.557843	-0.842069
C.I. Acid red 33		D	MS1	-5.09525	597.223	468.389		1.22808e-08	1.51084e-05	2.70145	0.00338258	0.253212	0.000812842	-10.2647
C.I. Acid Yellow 17		D	MS1	-19.5163	239.47	508.322		8.12658e-06	1.13055e-05	2.00605	0.0188823	0.447435	0.718814	-0.476309
Chloranocryl		D	MS1	4.34032	48.0671	231.099		8.44646e-05	9.84643e-05	1.5929	0.0474297	0.589284	0.857819	-0.221255
Coenzyme F420-1		D	MS1	16.9788	583.541	645.497		1.22808e-08	2.63712e-06	2.66698	0.00673187	0.319693	0.0046569	-7.74642
Cyclochlorotine		D	MS1	-10.9182	553.615	573.439		1.22808e-08	5.42264e-06	2.69957	0.00324897	0.250707	0.00226472	-8.78645
D-Fructose 6-phosphate		D	MS1	-3.25904	228.62	261.142		6.31044e-05	9.06109e-05	2.00817	0.0230215	0.469417	0.696432	-0.521945
Dichlormid		D	MS1	-0.450373	888.181	209.092		1.87741e-06	2.87598e-06	2.03713	0.033389	0.527001	0.652788	-0.615314
dTDP-4-dimethylamino-4,6-dideoxy-5-C-methyl-L-mannose		D	MS1	-9.84817	594.963	590.426		1.02091e-06	6.29477e-06	2.1867	0.00327998	0.251302	0.162184	-2.62429
Eujambin		D	MS1	-19.0705	609.228	659.512		8.31257e-08	1.73415e-05	2.59944	0.00853827	0.35183	0.00479346	-7.70472
Ferimol		D	MS1	-13.9249	225.951	332.199		3.98079e-06	7.3901e-06	2.00569	0.0201216	0.454232	0.538665	-0.892541
Flufemic acid		D	MS1	22.4848	645.37	282.243		2.03475e-05	3.33496e-05	1.80969	0.0349825	0.534473	0.610127	-0.712818
Flusulfamide		D	MS1	0.47854	187.087	416.179		1.01158e-06	1.5208e-06	1.89901	0.035936	0.538719	0.665166	-0.588213
Griseorhodin A		D	MS1	18.8665	614.385	509.404		1.22808e-08	1.10682e-05	2.69716	0.00282356	0.24159	0.00110956	-9.8158
L-Tyrosine methyl ester 4-sulfate		D	MS1	-18.5227	471.315	276.28		2.14774e-06	3.44798e-06	2.01396	0.0162224	0.430294	0.622897	-0.682934
Mersalyl acid		D	MS1	-13.9475	687.45	484.868		1.22808e-08	2.39011e-06	2.68262	0.00950691	0.365841	0.00513816	-7.60453
Metosulam		D	MS1	11.0175	218.917	419.267		2.57704e-06	6.14956e-06	2.19739	0.0194062	0.450389	0.41906	-1.25477
N-(2R-Hydroxyhexacosanoyl)-2S-amino-1,3S,4R-octadecanetriol		D	MS1	-21.9069	445.778	713.173		7.64165e-07	1.11625e-06	2.03358	0.00785348	0.340665	0.684581	-0.546708
N-Acetylmuramic acid 6-phosphate		D	MS1	19.2308	239.462	374.265		1.99011e-06	3.33446e-06	2.2596	0.00519196	0.288219	0.59683	-0.744607
Nicergoline		D	MS1	-12.3583	556.5	485.387		1.22808e-08	4.00024e-06	2.68682	0.0197251	0.452129	0.00307001	-8.34754
Oxaziclomefone		D	MS1	-6.28974	228.724	377.281		5.7875e-05	9.64396e-05	2.11641	0.0110019	0.384165	0.600117	-0.736685
Penoxsulam		D	MS1	-24.109	687.541	484.366		4.5172e-08	5.49985e-06	2.62845	0.00172342	0.205219	0.00821331	-6.92782
Peonidin-3-galactoside		D	MS1	3.88249	656.909	499.873		6.04356e-08	3.89354e-06	2.5431	0.00238106	0.229732	0.015522	-6.00954
Rhizocticin A		D	MS1	4.45518	559.928	352.305		2.31596e-07	4.81239e-06	2.61762	0.0189485	0.447815	0.0481249	-4.37707
Sodium picosulfate		D	MS1	-21.2519	616.085	482.404		6.72187e-07	0.000265992	2.51379	0.00144738	0.199063	0.00252709	-8.62831
Sodium picosulfate		D	MS1	-21.4076	642.79	482.404		4.43995e-08	3.66737e-06	2.56108	0.0208191	0.457808	0.0121066	-6.36806
Tectorigenin 4'-sulfate		D	MS1	17.7022	594.378	381.34		1.22808e-08	4.69424e-06	2.69143	0.00448868	0.27451	0.00261614	-8.57835
Tegafur		D	MS1	12.3652	570.013	201.177		6.31672e-06	1.17694e-05	2.43605	0.0047224	0.278543	0.536708	-0.897791
Tiron		D	MS1	6.40506	645.362	315.21		2.22914e-05	4.82493e-05	2.11119	0.0201927	0.454603	0.462006	-1.11402
Trimethylsilyl heptadecanoic acid		D	MS1	20.9817	192.145	343.653		2.51462e-06	3.89148e-06	1.96669	0.0225735	0.4668	0.646187	-0.629976
UDP-2-acetamido-2-deoxy-alpha-D-ribo-hex-3-ulurote		D	MS1	-7.48185	527.713	620.324		1.45776e-06	3.55095e-06	2.24963	0.00319632	0.249677	0.410527	-1.28445
UDP-N-acetyl-2-amino-2-deoxy-D-glucurote		D	MS1	-13.9798	527.856	622.336		1.89068e-06	4.37809e-06	2.24874	0.00159937	0.20218	0.43185	-1.2114

## Sheet: Δg306-2_VS_WT-revised
Differentially Expressed Metabolites （Δg306-2_VS_WT）
Metabolites name	MS2 score	level	MS level	MS1 ppm	rt	mz	type	MEAN Δg306-2	MEAN WT-1	VIP	P-VALUE	Q-VALUE	FOLD CHANGE	LOG_FOLDCHANGE
(8S,8'S)-Secoisolariciresinol 9-xyloside	0.934765	B(ii)	MS2		249.114	495.22	forward	3.74522e-05	1.66832e-05	2.40756	0.0378814	0.86269	2.2449	1.16665
2-Ketobutyric acid	0.881057	B(ii)	MS2		853.019	101.024	forward	0.00022076	0.000132912	1.95727	0.0346646	0.851836	1.66094	0.732004
3-(5-Methyl-2-furanyl)butanal	0.550933	B(iii)	MS2		279.024	153.091	forward	4.3042e-06	3.00892e-06	2.04935	0.0195822	0.764583	1.43048	0.516498
4-Dodecylbenzenesulfonic Acid	0.967013	B(ii)	MS2		504.815	325.185	forward	0.000129964	8.7011e-05	2.17043	0.0183048	0.752225	1.49365	0.578843
5'-Deoxy-5-fluorouridine	0.621955	B(iii)	MS2		338.966	247.07	forward	7.3621e-06	5.36872e-06	2.28552	0.00865754	0.589472	1.3713	0.455539
Cadabicilone	0.570285	B(iii)	MS2		448.454	251.164	forward	1.4138e-06	1.17845e-06	1.88209	0.0496876	0.891785	1.19971	0.262682
Sulfamethoxazole sodium		D	MS1	-11.5383	626.309	277.271		1.13239e-05	4.69008e-06	2.22567	0.0268532	0.816639	2.41443	1.27168
Phosphophosphite		D	MS1	11.5182	191.053	276.144		5.6528e-06	3.11371e-06	1.89912	0.037676	0.862044	1.81546	0.860332
Methyl methylthio selenide		D	MS1	1.52523	656.885	142.097		3.38122e-05	2.56288e-05	2.31555	0.00584938	0.492422	1.3193	0.399777
Meclofemate sodium		D	MS1	16.4494	671.41	319.143		1.75562e-05	1.04794e-05	2.26812	0.00469363	0.437714	1.6753	0.744422
Lewis a trisaccharide		D	MS1	-7.13016	626.29	530.493		0.000269255	0.000135411	2.09717	0.0376217	0.861873	1.98842	0.991626
Fenclorim		D	MS1	15.3423	645.915	226.085		3.58456e-05	2.42998e-05	1.96043	0.0285374	0.825572	1.47514	0.560851
Chlorobenzilate		D	MS1	-18.3851	504.784	326.188		2.3929e-05	1.54262e-05	2.21361	0.0140862	0.700262	1.55119	0.633376
Aldehydo-L-iduronate		D	MS1	3.97051	685.514	194.14		4.75697e-05	3.05002e-05	2.27745	0.0118477	0.662729	1.55965	0.641222
6-({3-[(6-{[(2-carboxyacetyl)oxy]methyl}-3,4,5-trihydroxyoxan-2-yl)oxy]-5-hydroxy-2-(4-hydroxyphenyl)-4-oxo-4H-chromen-7-yl}oxy)-3,4,5-trihydroxyoxane-2-carboxylic acid		D	MS1	2.15622	626.302	711.559		0.00117891	0.000621815	2.07279	0.0398891	0.868693	1.89592	0.922896
5-Hydroxyisourate		D	MS1	6.53654	400.636	185.118		2.04002e-05	1.19808e-05	2.17904	0.0301313	0.833261	1.70275	0.767862
3,4,5-trihydroxy-6-{[5-hydroxy-6-(7-hydroxy-4-oxo-4H-chromen-3-yl)-2,2-dimethyl-3,4-dihydro-2H-1-benzopyran-7-yl]oxy}oxane-2-carboxylic acid		D	MS1	13.7591	626.3	531.497		9.96976e-05	5.11419e-05	2.06586	0.041837	0.874037	1.94943	0.963055
2,5-Furandicarboxylate		D	MS1	-19.8567	180.812	157.097		0.000331777	0.000163903	1.82672	0.0402049	0.86959	2.02423	1.01737
(5-L-Glutamyl)-L-glutamine		D	MS1	7.86432	626.29	276.268		6.03666e-05	3.00197e-05	2.08304	0.0381206	0.863434	2.0109	1.00784
(all-E)-6′-Apo-y-caroten-6'-al	0.841456	B(ii)	MS2	616.775	443.334	forward	1.55327e-06	1.54076e-05	2.72967	0.0121891	0.669051	0.100812	-3.31026
(24R)-5b,8b-Epidioxyergosta-6,22E-dien-3b-ol 3-glucoside	0.937708	B(ii)	MS2		614.05	591.386	forward	1.15596e-08	7.24364e-06	2.94039	0.00479482	0.442971	0.00159582	-9.29148
7-ketodeoxycholic acid	0.531597	B(iii)	MS2		594.376	424.363	forward	3.3783e-07	6.00542e-05	2.89473	0.00135946	0.31373	0.00562542	-7.47382
1,3,5-Trihydroxybenzene	0.5	B(iii)	MS2		14.1755	127.039	reverse	1.25969e-05	1.77795e-05	2.10915	0.0374449	0.861311	0.708509	-0.497142
2-Hydroxystearic acid	0.996067	B(ii)	MS2		578.192	299.26	forward	5.07489e-06	1.08463e-05	2.00566	0.0327875	0.844671	0.467892	-1.09575
4-(Glutamylamino) butanoate	0.534051	B(iii)	MS2		48.7703	233.113	forward	8.71354e-05	0.000105331	2.26057	0.00514389	0.460374	0.827255	-0.273596
7-Hydroxy-2',4',5'-trimethoxyisoflavan	0.481545	B(iii)	MS2		46.4699	317.145	forward	6.17217e-05	8.03236e-05	2.11654	0.0256914	0.809922	0.768414	-0.380044
Acidissiminin	0.618145	B(iii)	MS2		550.141	660.488	forward	1.76704e-07	8.30007e-06	2.71414	0.0029645	0.371388	0.0212894	-5.55372
Aspartylphenylalanine	0.859251	B(ii)	MS2		183.556	279.099	forward	0.000125771	0.000159557	2.1777	0.0175061	0.743817	0.788254	-0.343268
Asteltoxin	0.545307	B(iii)	MS2		200.572	419.214	forward	8.91551e-07	2.21473e-06	2.54367	0.023103	0.793034	0.402555	-1.31274
Benzoin	0.441803	B(iii)	MS2		112.386	213.087	forward	2.73992e-05	3.46652e-05	2.11877	0.0290056	0.827903	0.790396	-0.339352
Byssochlamic acid	0.41913	B(iii)	MS2		44.6975	331.126	forward	5.63842e-05	6.85324e-05	2.18678	0.0112217	0.650492	0.822738	-0.281494
cis,cis-Muconic acid	0.997697	B(ii)	MS2		798.565	141.017	forward	0.0012163	0.00147306	2.05013	0.0187409	0.756587	0.825698	-0.276315
Cyclopassifloic acid B	0.437351	B(iii)	MS2		655.764	521.384	forward	5.17646e-07	5.83398e-06	2.32499	0.00295059	0.37102	0.0887295	-3.49444
Dodecanoic acid	0.999999	B(ii)	MS2		569.444	199.17	forward	0.00104684	0.00180027	2.70728	0.00506316	0.456446	0.58149	-0.782173
Erythrono-1,4-lactone	0.993593	B(ii)	MS2		893.781	117.019	forward	0.000127207	0.000211095	2.13594	0.039697	0.868142	0.602606	-0.730713
Gibberellin A44	0.624805	B(iii)	MS2		202.979	345.179	forward	8.41047e-06	1.0032e-05	1.83368	0.049244	0.890917	0.838364	-0.254351
Glyceryl lactooleate	0.99373	B(ii)	MS2		595.511	429.318	forward	3.64205e-07	5.53197e-06	2.4718	9.82866e-06	0.0874393	0.0658364	-3.92497
Melleolide D	0.540825	B(iii)	MS2		265.632	483.187	forward	6.67691e-07	8.24314e-07	1.96362	0.0297765	0.831609	0.809996	-0.304014
Phenylalanyl-Aspartate	0.527194	B(iii)	MS2		187.127	281.113	forward	0.000321588	0.000406818	2.06513	0.0200163	0.768507	0.790495	-0.339173
Stearic acid	0.999954	B(ii)	MS2		722.327	283.265	forward	0.00143092	0.0034222	2.78287	0.000134771	0.198748	0.418129	-1.25798
Tsangane L 3-glucoside	0.414169	B(iii)	MS2		186.523	375.235	forward	1.95326e-05	2.58816e-05	1.91258	0.0266582	0.815544	0.75469	-0.406045
Calcidiol	0.347202	B(iii)	MS2		557.663	423.331	forward	6.86434e-07	1.97504e-06	1.93806	0.0311541	0.837847	0.347554	-1.52469
UDP-N-acetylmuramoyl-L-alanyl-alpha-D-glutamyl-L-lysine		D	MS1	-20.3048	624.753	1008.77		1.22042e-05	2.86268e-05	2.2609	0.00589751	0.494471	0.426322	-1.22998
Trimethylsilyl heptadecanoic acid		D	MS1	20.9817	192.145	343.653		2.31846e-06	3.89148e-06	2.15366	0.0218444	0.783689	0.595778	-0.747154
Tolclofos-methyl		D	MS1	0.704388	76.41	302.134		1.7885e-05	2.33457e-05	2.09468	0.0453574	0.882666	0.766095	-0.384405
Tegafur		D	MS1	12.3652	570.013	201.177		6.13347e-06	1.17694e-05	2.74682	0.00500566	0.453614	0.521138	-0.940264
Sodium picosulfate		D	MS1	-21.2519	616.085	482.404		1.99049e-06	0.000265992	2.80078	0.00147327	0.319142	0.00748325	-7.06212
Sodium picosulfate		D	MS1	-21.4076	642.79	482.404		2.49097e-07	3.66737e-06	2.36802	0.0238766	0.798388	0.0679225	-3.87997
sn-Glycerol 3-phosphate		D	MS1	4.8828	202.446	173.082		1.06316e-05	1.38733e-05	2.16996	0.0126973	0.678032	0.766331	-0.383961
Rhizocticin A		D	MS1	4.45518	559.928	352.305		4.39605e-07	4.81239e-06	2.67138	0.0215726	0.781559	0.0913486	-3.45247
Penoxsulam		D	MS1	-24.109	687.541	484.366		5.79256e-08	5.49985e-06	2.80685	0.00171842	0.328809	0.0105322	-6.56905
N-Pyruvoyl-5-methoxy-3-hydroxyanthranilate		D	MS1	-16.885	465.195	254.211		5.70223e-07	6.66658e-07	2.00313	0.0357559	0.855705	0.855347	-0.225419
Nicergoline		D	MS1	-12.3583	556.5	485.387		1.15596e-08	4.00024e-06	2.89869	0.0197134	0.765783	0.00288972	-8.43485
Mersalyl acid		D	MS1	-13.9475	687.45	484.868		1.15596e-08	2.39011e-06	2.90205	0.00949688	0.611664	0.00483642	-7.69184
Loquatoside		D	MS1	-0.397425	561.135	439.389		8.55366e-06	1.49719e-05	2.02943	0.0291785	0.828748	0.571313	-0.807647
Loquatoside		D	MS1	-17.1032	617.77	439.382		1.91213e-07	5.13986e-05	2.75551	0.00346807	0.383081	0.0037202	-8.07041
Lettowianthine		D	MS1	-7.9862	526.69	318.3		3.74855e-06	5.74094e-06	2.00705	0.0461228	0.884388	0.65295	-0.614956
Isocil		D	MS1	-13.4383	249.98	248.093		1.37891e-06	1.98249e-06	2.00916	0.0375407	0.861616	0.695543	-0.523788
Ifosfamide		D	MS1	-5.51389	183.556	262.092		9.778e-06	1.27903e-05	1.99069	0.0327305	0.844442	0.764485	-0.38744
Griseorhodin A		D	MS1	18.8665	614.385	509.404		1.15596e-08	1.10682e-05	2.9482	0.00282287	0.367511	0.0010444	-9.90311
Fosetyl		D	MS1	-5.42964	849.617	111.056		4.51966e-05	7.7736e-05	2.19166	0.0149197	0.712187	0.581412	-0.782368
Flusulfamide		D	MS1	0.47854	187.087	416.179		1.13851e-06	1.5208e-06	2.0499	0.0325321	0.843642	0.748629	-0.417676
Fluoroacetyl-CoA		D	MS1	10.6401	618.07	828.577		1.47304e-06	2.86041e-06	2.3649	0.00117273	0.303133	0.514978	-0.957418
Eujambin		D	MS1	-19.0705	609.228	659.512		8.62947e-08	1.73415e-05	2.79555	0.00854881	0.58641	0.0049762	-7.65074
dTDP-4-dimethylamino-4,6-dideoxy-5-C-methyl-L-mannose		D	MS1	-9.84817	594.963	590.426		6.51522e-08	6.29477e-06	2.80792	0.00189357	0.334439	0.0103502	-6.5942
Disul		D	MS1	-12.8906	61.7502	288.121		3.52905e-05	4.31134e-05	1.8019	0.0457841	0.883632	0.818551	-0.288856
D-Glucosamite-6-phosphate		D	MS1	-9.4988	178.158	276.155		1.10561e-05	1.47305e-05	2.72944	0.000314027	0.225299	0.75056	-0.413961
Delphinidin 3-O-glucoside		D	MS1	-21.2325	616.222	466.382		4.09702e-08	8.43421e-06	2.85595	0.0018345	0.33264	0.00485762	-7.68553
Delphinidin 3-arabinoside		D	MS1	-5.88348	604.665	436.363		1.15596e-08	1.21106e-06	2.93117	0.00478622	0.442528	0.009545	-6.71104
Coenzyme F420-1		D	MS1	16.9788	583.541	645.497		1.15596e-08	2.63712e-06	2.93033	0.00672528	0.527279	0.00438342	-7.83373
Clofentezine		D	MS1	-5.20251	142.355	304.152		1.11017e-05	1.65623e-05	1.82031	0.0493522	0.89113	0.670301	-0.577118
Chloranocryl		D	MS1	4.34032	48.0671	231.099		8.31094e-05	9.84643e-05	1.98527	0.032949	0.845314	0.844056	-0.244589
C.I. Acid red 33		D	MS1	-5.09525	597.223	468.389		1.15596e-08	1.51084e-05	2.94937	0.00338198	0.381282	0.000765107	-10.352
Bis(3-azidopyridinium)-1,10-decane perchlorate		D	MS1	-20.0879	638.199	452.394		3.34683e-08	1.22725e-05	2.87005	0.0128692	0.680961	0.00272709	-8.51842
Aurothioglucose		D	MS1	2.86572	212.071	393.189		5.88955e-06	7.7624e-06	1.96896	0.0451607	0.882215	0.758728	-0.398345
Apraclonidine		D	MS1	-24.5412	46.9453	246.11		4.43267e-05	5.58257e-05	1.92153	0.0430262	0.87709	0.794019	-0.332755
Alteichin		D	MS1	-0.016531	619.489	351.329		8.37958e-07	7.6126e-06	2.64436	0.00642817	0.516005	0.110075	-3.18344
alpha-D-Galactopyranuronosyl-(1->4)-alpha-D-galactopyranuronosyl-(1->4)-D-galacturonic acid		D	MS1	15.5787	596.662	547.403		1.85902e-07	2.01554e-06	2.51486	0.000397456	0.230151	0.0922345	-3.43855
Alanyl-Glutamic acid		D	MS1	23.074	269.652	218.211		1.59359e-07	1.91423e-05	2.77622	0.00021844	0.215814	0.00832496	-6.90834
7-Methylxanthosine		D	MS1	-14.4422	578.136	300.263		6.80914e-07	1.63182e-06	1.98204	0.0405715	0.870616	0.417273	-1.26094
7-Methylinosine		D	MS1	0.567619	722.33	284.268		0.000271486	0.000670563	2.7645	0.000136496	0.199268	0.404862	-1.3045
6-[4-({[2,3-dihydroxy-6-(hydroxymethyl)-5-(3,4,5-trihydroxybenzoyloxy)oxan-4-yl]oxy}carbonyl)-2,6-dihydroxyphenoxy]-3,4,5-trihydroxyoxane-2-carboxylic acid		D	MS1	-8.56677	550.748	661.492		4.08058e-08	3.03353e-06	2.84002	0.00237003	0.352785	0.0134516	-6.21608
6-(5-{[(2E)-3-(3,4-dihydroxyphenyl)prop-2-enoyl]oxy}-3,4-dihydroxycyclohex-1-ene-1-carbonyloxy)-3,4,5-trihydroxyoxane-2-carboxylic acid		D	MS1	-15.7269	592.086	513.419		1.15596e-08	1.45769e-05	2.95235	0.00226215	0.348633	0.000793006	-10.3004
4-Amino-5-hydroxymethyl-2-methylpyrimidine diphosphate		D	MS1	-5.25446	48.0459	300.121		9.18268e-05	0.000109788	1.98848	0.038044	0.863196	0.836402	-0.257732
3'-Hydroxydiclofenac		D	MS1	-9.58155	48.0655	313.152		1.1846e-05	1.47531e-05	2.45471	0.00284552	0.368152	0.80295	-0.316617
3'-Hydroxydiclofenac		D	MS1	16.6321	210.932	313.16		5.91215e-06	8.82361e-06	2.03496	0.0351296	0.853509	0.670037	-0.577687
3-hydroxy-2-isobutyrate		D	MS1	19.5139	72.6437	104.107		0.00123937	0.0020879	1.8545	0.0315956	0.83975	0.593598	-0.752441
3-Bromo-tyrosine		D	MS1	-13.7576	184.702	261.088		8.2034e-05	0.000101962	2.05354	0.0265372	0.814859	0.804552	-0.313743
3,5-Dinitrosalicylic acid		D	MS1	-21.927	155.663	229.118		2.12034e-06	2.75768e-06	1.97473	0.0451192	0.88212	0.768887	-0.379157
3,5-Dihydroxyphenyl 1-O-(6-O-galloyl-beta-D-glucopyranoside)		D	MS1	-1.85373	557.659	441.361		3.34392e-08	3.00427e-06	2.78775	0.0192752	0.761726	0.0111306	-6.48933
3,5-Dihydroxyphenyl 1-O-(6-O-galloyl-beta-D-glucopyranoside)		D	MS1	18.8914	516.212	441.37		2.0913e-06	3.49052e-06	2.07293	0.0294491	0.830054	0.599138	-0.73904
2-Oxo-4-phosphonobutanoate		D	MS1	4.36226	57.7392	183.077		6.70934e-06	9.50427e-06	2.08296	0.0159561	0.725755	0.705929	-0.502404
2-Methacryloyloxyethyl phenyl phosphate		D	MS1	-7.04625	624.715	287.223		2.3436e-05	2.97958e-05	2.25719	0.0330594	0.845751	0.786556	-0.346378
2-C-Methyl-D-erythritol 2,4-cyclodiphosphate		D	MS1	3.52596	213.239	279.099		4.85118e-05	6.23595e-05	2.09364	0.0207476	0.774829	0.777938	-0.362273
2-Amino-5-formylamino-6-(5-phospho-D-ribosylamino)pyrimidin-4(3H)-one		D	MS1	3.25455	217.25	382.244		4.6523e-06	5.97364e-06	1.85624	0.0419454	0.874321	0.778805	-0.360667
2-[({2-[7,8,9,12,13,14,17,18,19,25-decahydroxy-24-(hydroxymethyl)-4,22,27-trioxo-3,23,26-trioxahexacyclo[13.10.3.1]nonacosa-5(10),6,8,11,13,15(28),16,18,20-nonaen-29-yl]-3,4,5-trihydroxyphenyl}(hydroxy)methylidene)amino]acetic acid		D	MS1	-17.3488	582.037	842.589		2.63586e-05	3.35555e-05	2.22405	0.010957	0.645044	0.785524	-0.348272
2-(alpha-Hydroxypropyl)thiamine diphosphate		D	MS1	21.8921	617.254	484.411		1.15596e-08	7.18983e-06	2.94904	0.00321403	0.37755	0.00160777	-9.28072
2-(alpha-Hydroxyethyl)thiamine diphosphate		D	MS1	-13.2103	524.396	470.368		1.15596e-08	3.63168e-06	2.88996	0.0240365	0.79946	0.00318298	-8.2954
2-(1,3-dihydroxy-4-oxocyclohexa-2,5-dien-1-yl)-5-hydroxy-3,6,7-trimethoxy-4H-chromen-4-one		D	MS1	2.08888	618.676	377.325		5.38236e-06	8.07227e-05	2.5335	0.0190301	0.759397	0.0666771	-3.90666
{[3-(6,7-dimethoxy-2H-1,3-benzodioxol-5-yl)prop-2-en-1-yl]oxy}sulfonic acid		D	MS1	-12.7967	526.692	319.303		3.1917e-07	8.18967e-07	2.17501	0.00710879	0.541078	0.389723	-1.35948
[3-(3,5,7-trihydroxy-6-methoxy-4-oxo-4H-chromen-2-yl)phenyl]oxidanesulfonic acid		D	MS1	17.9912	558.817	397.334		2.19382e-08	1.85598e-06	2.83317	0.0198008	0.766575	0.0118203	-6.40259
(2-{[2-(3,4-dihydroxyphenyl)-5,7-dihydroxy-4-oxo-4H-chromen-3-yl]oxy}-4-hydroxy-5-(hydroxymethyl)oxolan-3-yl)oxidanesulfonic acid		D	MS1	-20.7048	516.265	515.407		7.67892e-06	1.25378e-05	2.06785	0.0419427	0.874314	0.612461	-0.70731
(2,6-dihydroxy-4-{4-hydroxy-7-methyl-11-oxo-2,8-dioxatricyclo[7.3.1.0]trideca-1(12),3,5(13),6,9-pentaen-3-yl}phenoxy)dihydroxyoxo-sulfanylium		D	MS1	-4.85127	618.337	422.355		8.25208e-07	1.5076e-05	2.79219	0.00735989	0.549685	0.0547366	-4.19135

## Sheet: Δg306-1_VS_WT-KEGG
KEGG Pathway enrichment analysis （Δg306-2_VS_WT）
Pathway	Description	# compounds (dem)	Compounds (dem)	# compounds (all)	Compounds (all)	Total
ztr01100	Metabolic pathways - Zymoseptoria tritici	14	C02679;C01530;C01312;C05956;C01157;C19615;C12144;C14776;C06104;C04717;C06866;C00219;C00440;C01561	177	C00213;C02679;C00249;C01530;C00114;C01312;C00042;C00763;C00134;C05956;C02480;C00245;C00163;C02946;C06426;C00633;C00519;C00180;C02291;C14279;C00049;C01157;C19615;C00054;C00719;C01035;C00568;C00588;C00158;C00398;C14773;C00147;C00497;C03114;C00099;C00122;C00951;C01514;C05634;C05593;C00146;C00735;C05629;C00043;C00402;C00664;C01909;C00836;C12144;C07481;C00490;C00860;C00386;C02140;C07083;C00819;C00167;…	4038
ztr00590	Arachidonic acid metabolism - Zymoseptoria tritici	5	C01312;C05956;C14776;C00219;C06315	15	C01312;C14717;C05956;C14773;C14776;C02166;C05952;C06462;C05951;C06314;C00219;C06315;C05961;C14772;C05949	86
ztr01110	Biosynthesis of secondary metabolites - Zymoseptoria tritici	5	C02679;C11918;C14536;C06866;C01561	73	C02679;C00042;C00134;C03005;C00180;C02291;C00049;C00158;C00398;C00147;C00099;C00122;C01514;C07481;C00860;C00089;C06624;C00008;C00354;C03406;C06563;C05770;C01557;C00149;C00631;C00074;C02504;C11918;C00408;C16753;C00037;C01180;C00109;C05619;C00196;C01694;C11455;C00062;C05442;C03428;C00016;C00025;C00137;C08795;C00135;C14536;C00079;C00371;C00148;C00624;C01699;C16320;C00183;C06866;C16357;C00061;C00257;…	2679
ztr00061	Fatty acid biosynthesis - Zymoseptoria tritici	2	C02679;C01530	3	C02679;C00249;C01530	74
ztr01040	Biosynthesis of unsaturated fatty acids - Zymoseptoria tritici	2	C01530;C00219	4	C00249;C01530;C06426;C00219	88
ztr00073	Cutin, suberine and wax biosynthesis - Zymoseptoria tritici	1	C19615	2	C00249;C19615	28
ztr00100	Steroid biosynthesis - Zymoseptoria tritici	1	C01561	5	C01694;C11455;C05442;C03428;C01561	80
ztr00330	Arginine and proline metabolism - Zymoseptoria tritici	1	C01157	12	C00213;C00763;C00134;C02946;C01157;C01035;C00884;C00179;C00062;C00025;C00148;C15767	115
ztr00470	D-Amino acid metabolism - Zymoseptoria tritici	1	C01157	16	C00763;C00134;C00049;C01157;C00402;C00819;C00037;C01180;C05942;C00062;C00025;C00135;C00079;C00148;C00666;C00073	70
ztr00600	Sphingolipid metabolism - Zymoseptoria tritici	1	C12144	3	C00836;C12144;C12126	48
ztr00670	One carbon pool by folate - Zymoseptoria tritici	1	C00440	4	C00664;C00445;C03479;C00440	23
ztr01200	Carbon metabolism - Zymoseptoria tritici	1	C00440	16	C00042;C00049;C00158;C00122;C00354;C00149;C00631;C00074;C00037;C00025;C00257;C00227;C00445;C00345;C01732;C00440	224
ztr02010	ABC transporters - Zymoseptoria tritici	1	C01157	23	C00114;C00009;C00134;C00245;C00049;C01157;C00719;C00089;C00294;C00212;C00051;C00037;C00379;C00387;C00062;C00025;C00137;C00135;C00079;C00148;C00183;C00378;C05512	155

## Sheet: Δg306-2_VS_WT-KEGG
KEGG Pathway enrichment analysis（Δg306-2_VS_WT）
Pathway	Description	# compounds (dem)	Compounds (dem)	# compounds (all)	Compounds (all)	Total
ztr01100	Metabolic pathways - Zymoseptoria tritici	7	C02679;C01530;C02480;C00109;C06866;C15767;C01561	177	C00213;C02679;C00249;C01530;C00114;C01312;C00042;C00763;C00134;C05956;C02480;C00245;C00163;C02946;C06426;C00633;C00519;C00180;C02291;C14279;C00049;C01157;C19615;C00054;C00719;C01035;C00568;C00588;C00158;C00398;C14773;C00147;C00497;C03114;C00099;C00122;C00951;C01514;C05634;C05593;C00146;C00735;C05629;C00043;C00402;C00664;C01909;C00836;C12144;C07481;C00490;C00860;C00386;C02140;C07083;C00819;C00167;…	4038
ztr01110	Biosynthesis of secondary metabolites - Zymoseptoria tritici	4	C02679;C00109;C06866;C01561	73	C02679;C00042;C00134;C03005;C00180;C02291;C00049;C00158;C00398;C00147;C00099;C00122;C01514;C07481;C00860;C00089;C06624;C00008;C00354;C03406;C06563;C05770;C01557;C00149;C00631;C00074;C02504;C11918;C00408;C16753;C00037;C01180;C00109;C05619;C00196;C01694;C11455;C00062;C05442;C03428;C00016;C00025;C00137;C08795;C00135;C14536;C00079;C00371;C00148;C00624;C01699;C16320;C00183;C06866;C16357;C00061;C00257;…	2679
ztr00061	Fatty acid biosynthesis - Zymoseptoria tritici	2	C02679;C01530	3	C02679;C00249;C01530	74
ztr00100	Steroid biosynthesis - Zymoseptoria tritici	1	C01561	5	C01694;C11455;C05442;C03428;C01561	80
ztr00260	Glycine, serine and threonine metabolism - Zymoseptoria tritici	1	C00109	9	C00213;C00114;C02291;C00049;C00719;C00631;C00037;C00109;C05519	96
ztr00270	Cysteine and methionine metabolism - Zymoseptoria tritici	1	C00109	8	C02291;C00049;C02218;C00051;C01180;C00109;C00021;C00073	108
ztr00290	Valine, leucine and isoleucine biosynthesis - Zymoseptoria tritici	1	C00109	3	C02504;C00109;C00183	42
ztr00330	Arginine and proline metabolism - Zymoseptoria tritici	1	C15767	12	C00213;C00763;C00134;C02946;C01157;C01035;C00884;C00179;C00062;C00025;C00148;C15767	115
ztr00640	Propanoate metabolism - Zymoseptoria tritici	1	C00109	4	C00042;C00163;C00099;C00109	63
ztr00660	C5-Branched dibasic acid metabolism - Zymoseptoria tritici	1	C00109	4	C00490;C00109;C00025;C01732	39
ztr01040	Biosynthesis of unsaturated fatty acids - Zymoseptoria tritici	1	C01530	4	C00249;C01530;C06426;C00219	88
ztr01210	2-Oxocarboxylic acid metabolism - Zymoseptoria tritici	1	C00109	11	C00049;C00158;C02504;C01180;C00109;C00025;C00079;C00624;C00183;C00956;C00073	170
ztr01230	Biosynthesis of amino acids - Zymoseptoria tritici	1	C00109	21	C02291;C00049;C00158;C00860;C03406;C00631;C00074;C02504;C00037;C00109;C00062;C00025;C00135;C00079;C00148;C00624;C00183;C00021;C00666;C00956;C00073	247

## Sheet: Metabolomics results(RAW DATA)
MS2.name	HMDB	CAS	KEGG COMPOUND ID	Super.Class	Class	Sub.Class	level	MS1.name	MS1.ppm	rtmed	mzmed	type	g306_1_1	g306_1_2	g306_1_3	g306_1_4	g306_1_5	G306_2_1	G306_2_2	G306_2_3	G306_2_4	G306_2_5	WT_1_1	WT_1_2	WT_1_3	WT_1_4	WT_1_5	QC01	QC02	QC03
1-Pyrroline	HMDB0012497	5724-81-2	C15668	Organoheterocyclic compounds	Pyrrolines	1	B(ii)			183.874	70.0658	forward	1.56756e+06	1.7241e+06	2.14782e+06	2.33679e+06	1.31813e+06	2.32066e+06	2.44326e+06	2.0982e+06	1.9911e+06	2.36724e+06	1.7286e+06	1.34833e+06	2.14513e+06	2.49895e+06	1.45411e+06	2.08655e+06	1.98129e+06	1.85609e+06
6b-Angeloyl-3b,8b,9b-trihydroxy-7(11)-eremophilen-12,8-olide	HMDB0041228	171422-89-2	0	Lipids and lipid-like molecules	Prenol lipids	1	B(ii)			561.125	381.188	forward	893138	227567	1.13501e+06	1.17731e+06	542221	862333	0	0	1.3189e+06	27506.1	175905	809170	223560	363633	908860	633094	564080	388928
Acrylic acid	#N/A	#N/A	#N/A	#N/A	#N/A	1	B(ii)			788.039	71.0131	forward	9.46553e+06	8.64897e+06	1.94568e+06	2.59719e+06	8.74295e+06	8.22049e+06	8.2979e+06	8.35508e+06	8.73491e+06	8.06095e+06	1.04085e+07	9.94449e+06	8.40396e+06	8.80429e+06	9.68366e+06	2.21237e+06	8.88273e+06	8.3625e+06
Glyoxylic acid	#N/A	#N/A	#N/A	#N/A	#N/A	1	B(ii)			110.212	72.9924	forward	1.43667e+07	1.44678e+07	1.40937e+07	1.40579e+07	1.32133e+07	1.38966e+07	1.47911e+07	1.22108e+07	1.15647e+07	1.44062e+07	1.49405e+07	1.17599e+07	1.30941e+07	1.50989e+07	1.45383e+07	1.35452e+07	2.37335e+07	1.25333e+07
Pyruvic acid	#N/A	#N/A	#N/A	#N/A	#N/A	1	B(ii)			778.842	87.0081	forward	4.08019e+07	3.72546e+07	3.81421e+07	4.62521e+07	3.97154e+07	4.26216e+07	3.88736e+07	3.82444e+07	3.46141e+07	4.11383e+07	3.74729e+07	4.50371e+07	5.69413e+07	4.09465e+07	3.67108e+07	3.22454e+07	4.85425e+07	6.19038e+07
Sarcosine	HMDB0000271	107-97-1	C00213	Organic acids and derivatives	Carboxylic acids and derivatives	1	B(ii)			362.56	88.0397	forward	1.51623e+08	1.3229e+08	1.4478e+08	1.88297e+08	9.33518e+07	1.47783e+08	8.89647e+07	1.12589e+08	1.37642e+08	1.03867e+08	1.93742e+08	9.95851e+07	1.60047e+08	1.70694e+08	1.4205e+08	1.30597e+08	1.09905e+08	1.47247e+08
Dodecanoic acid	HMDB0000638	143-07-7	C02679	Lipids and lipid-like molecules	Fatty Acyls	0.999999	B(ii)			569.444	199.17	forward	4.99918e+08	5.27918e+08	4.81594e+08	4.86594e+08	5.91853e+08	5.73318e+08	5.36582e+08	5.24153e+08	5.12562e+08	5.20386e+08	1.08165e+09	8.69726e+08	1.05581e+09	7.06375e+08	8.13124e+08	3.68503e+08	3.56339e+08	3.8124e+08
12-Methyltridecanoic acid	HMDB0031072	2724-57-4	0	Lipids and lipid-like molecules	Fatty Acyls	0.999994	B(ii)			623.854	227.202	forward	1.43206e+10	1.76242e+10	1.29941e+10	1.11528e+10	2.05786e+10	1.53636e+10	9.8692e+09	1.61289e+10	1.39855e+10	1.24854e+10	1.31349e+10	1.86591e+10	1.56001e+10	1.21175e+10	1.57959e+10	7.01112e+09	7.33109e+09	7.29176e+09
(Â±)-Tryptophan	#N/A	#N/A	#N/A	#N/A	#N/A	0.990523	B(ii)			221.439	203.082	forward	2.32869e+08	2.94172e+09	3.00169e+08	2.1807e+08	2.54527e+09	1.51809e+08	3.35641e+09	1.04593e+09	8.68568e+07	4.45446e+08	1.0571e+09	2.64822e+09	1.66704e+08	1.65399e+08	1.51362e+08	1.05725e+09	1.07492e+09	1.06454e+09
Isopalmitic acid	HMDB0031068	1011396	0	Lipids and lipid-like molecules	Fatty Acyls	0.999986	B(ii)			671.41	255.233	forward	8.62621e+09	1.06217e+10	7.02935e+09	6.05823e+09	7.43762e+09	8.77844e+09	6.79927e+09	7.61995e+09	8.00768e+09	9.37694e+09	8.19346e+09	7.33745e+09	1.07714e+10	9.81276e+09	1.09388e+10	6.60382e+09	6.54511e+09	5.36717e+09
Palmitic acid	HMDB0000220	21096	C00249	Lipids and lipid-like molecules	Fatty Acyls	0.999986	B(ii)			532.225	255.233	forward	3.96291e+07	3.12982e+07	5.43112e+07	5.07196e+07	4.27131e+07	5.15796e+07	6.38831e+07	5.13893e+07	5.23899e+07	6.1843e+07	8.05677e+07	4.62882e+07	4.76694e+07	4.38491e+07	5.28333e+07	4.50795e+07	4.23048e+07	4.45611e+07
(9Z,11S,16S)-1-Acetoxy-9,17-octadecadiene-12,14-diyne-11,16-diol	HMDB0038966	52691-49-3	0	Lipids and lipid-like molecules	Fatty Acyls	0.999981	B(ii)			416.137	333.203	forward	9.55899e+07	2.20022e+07	1.62694e+08	1.72595e+08	5.95214e+07	1.65216e+07	7.34142e+07	2.90319e+07	3.95971e+07	4.35291e+07	7.58926e+06	1.01925e+07	2.2056e+07	1.41994e+07	3.9211e+07	6.88402e+07	6.72357e+07	6.86192e+07
Linoelaidic acid	HMDB0006270	506-21-8	0	Lipids and lipid-like molecules	Fatty Acyls	0.999981	B(ii)			509.916	279.233	forward	6.5056e+07	6.64064e+07	7.83082e+07	1.64005e+08	7.37973e+07	2.1975e+08	1.06633e+08	1.90763e+08	2.84924e+08	1.02607e+08	1.75508e+08	7.86305e+07	6.22114e+07	1.53974e+08	6.1253e+07	1.62836e+08	1.55875e+08	1.51763e+08
Beta-Aminopropionitrile	#N/A	#N/A	#N/A	#N/A	#N/A	0.999973	B(ii)			682.948	71.0609	forward	9.83343e+07	1.07603e+08	1.4461e+08	2.42212e+08	3.43768e+08	9.3465e+07	8.20244e+07	1.20514e+08	9.69901e+07	1.03588e+08	1.32659e+08	1.0859e+08	1.42993e+08	1.05992e+08	8.5502e+07	1.19156e+08	1.7983e+08	7.50536e+07
D-Alanine	#N/A	#N/A	#N/A	#N/A	#N/A	0.999965	B(ii)			316.498	88.0397	forward	2.87275e+08	1.32924e+08	1.75402e+08	1.46489e+08	1.27729e+08	1.53541e+08	1.09559e+08	1.14022e+08	1.41804e+08	1.18717e+08	1.78529e+08	1.19611e+08	1.63315e+08	1.80654e+08	1.71182e+08	1.81159e+08	1.35796e+08	3.33143e+08
Stearic acid	HMDB0000827	21128	C01530	Lipids and lipid-like molecules	Fatty Acyls	0.999954	B(ii)			722.327	283.265	forward	6.95663e+08	7.12747e+08	6.85985e+08	5.34552e+08	8.79698e+08	9.24726e+08	5.96574e+08	7.98121e+08	6.71217e+08	6.53161e+08	1.7291e+09	1.76167e+09	2.19451e+09	1.22363e+09	1.73481e+09	8.13552e+08	7.78454e+08	7.54929e+08
Choline	HMDB0000097	62-49-7	C00114	Organic nitrogen compounds	Organonitrogen compounds	0.999946	B(ii)			694.243	104.107	forward	2.29201e+08	3.11628e+08	1.75836e+08	3.05092e+08	1.70963e+08	8.32003e+08	2.36357e+08	2.90445e+08	2.16833e+08	2.54696e+08	2.44623e+08	3.95706e+08	3.48804e+08	2.08992e+08	2.90686e+08	2.0943e+08	2.24659e+08	2.78487e+08
2-Hydroxypyridine	HMDB0013751	142-08-5	C02502	Organoheterocyclic compounds	Pyridines and derivatives	0.999942	B(ii)			836.215	96.0448	forward	1.57164e+07	1.66409e+07	1.5669e+07	2.91556e+07	1.6031e+07	1.74924e+07	1.92685e+07	1.54657e+07	1.50542e+07	1.91192e+07	1.95401e+07	1.42713e+07	3.07774e+07	1.66678e+07	2.41414e+07	1.37759e+07	1.7331e+07	1.94395e+07
5,12-dihydroxy-6,8,10,14,17-eicosapentaenoic acid	#N/A	#N/A	#N/A	#N/A	#N/A	0.999917	B(ii)			453.004	335.218	forward	2.01997e+08	6.17543e+07	1.7152e+08	1.90856e+08	5.62292e+07	1.93422e+08	1.72364e+08	1.34402e+08	1.62077e+08	3.43089e+08	1.25403e+08	7.9193e+07	1.96895e+08	1.1528e+08	3.24409e+08	2.11276e+08	1.74189e+08	1.7646e+08
12-Hydroxydodecanoic acid	HMDB0002059	505-95-3	C08317	Organic acids and derivatives	Hydroxy acids and derivatives	0.999915	B(ii)			409.375	215.165	forward	1.73245e+07	8.15128e+06	2.23288e+07	2.20643e+07	1.14004e+07	9.98813e+06	7.52295e+06	1.31859e+07	1.14146e+07	4.32221e+07	7.44658e+06	7.53034e+06	1.9239e+07	9.88579e+06	2.46277e+07	1.49113e+07	1.48133e+07	1.4857e+07
BOX B	HMDB0004145	329314-75-2	0	Organoheterocyclic compounds	Pyrrolines	0.999893	B(ii)			178.744	179.079	forward	7.10971e+07	5.14271e+07	1.00322e+08	9.74773e+07	5.46751e+07	911485	3.02779e+08	2.2556e+08	1.92185e+08	3.05089e+08	9.52725e+07	1.57601e+07	1.61747e+08	9.32292e+07	6.74713e+07	1.05891e+08	1.39735e+08	1.02681e+08
(S,E)-Zearalenone	HMDB0031752	17924-92-4	C09981	Phenylpropanoids and polyketides	Macrolides and analogues	0.814876	B(ii)			45.3025	319.161	forward	1.04786e+08	1.21143e+08	1.46554e+08	1.5447e+08	1.59637e+08	1.75884e+08	1.63976e+08	1.46055e+08	1.24125e+08	1.32984e+08	1.86071e+08	1.19241e+08	2.10692e+08	1.47403e+08	1.55424e+08	1.5728e+08	1.56703e+08	1.40216e+08
Dimethyl ent-16alpha-kaurane-17,19-dioate	HMDB0036315	0	0	0	0	0.999828	B(ii)			464.637	363.25	forward	1.19227e+07	5.96282e+06	2.62139e+07	2.48802e+07	2.02494e+07	9.94929e+06	1.26276e+07	6.49826e+06	8.01652e+06	1.36551e+07	3.76486e+06	3.93305e+06	8.95113e+06	6.89667e+06	1.57117e+07	1.08289e+07	1.1507e+07	1.0994e+07
gamma-Aminobutyric acid	#N/A	#N/A	#N/A	#N/A	#N/A	0.999824	B(ii)			40.2037	102.055	forward	5.83229e+08	2.40624e+08	4.38676e+08	4.80359e+08	2.07579e+08	5.21937e+08	3.44373e+08	2.54972e+08	2.83661e+08	3.01735e+08	4.01293e+08	2.61212e+08	3.93815e+08	3.62718e+08	4.17358e+08	3.32317e+08	3.66024e+08	3.81491e+08
3-Hydroxycapric acid	HMDB0002203	14292-26-3	0	Organic acids and derivatives	Hydroxy acids and derivatives	0.999788	B(ii)			351.049	187.134	forward	1.88151e+09	1.15245e+09	2.20353e+09	2.03692e+09	1.60642e+09	8.36628e+08	9.60787e+08	1.27339e+09	8.7427e+08	3.40947e+09	6.99851e+08	4.83175e+08	6.63199e+08	6.84882e+08	1.02997e+09	1.37207e+09	1.37231e+09	1.38235e+09
1,3,7-Trimethyluric acid	HMDB0002123	5415-44-1	0	Organoheterocyclic compounds	Imidazopyrimidines	0.919809	B(ii)			452.017	211.087	forward	4.19297e+06	2.79804e+06	5.85636e+06	4.7149e+06	2.32432e+06	5.41775e+06	4.20784e+06	4.79875e+06	4.77096e+06	5.62012e+06	4.43221e+06	3.73754e+06	4.62882e+06	5.5875e+06	4.06208e+06	5.23434e+06	5.03384e+06	5.22656e+06
Prostaglandin I2	HMDB0001335	35121-78-9	C01312	Lipids and lipid-like molecules	Fatty Acyls	0.999719	B(ii)			385.047	353.229	forward	1.73586e+07	5.6426e+06	2.8856e+07	2.39928e+07	2.81874e+07	7.58784e+06	1.79006e+07	4.8048e+06	5.51655e+06	1.11123e+07	6.12389e+06	3.68764e+06	5.29877e+06	5.72573e+06	2.03406e+07	1.24822e+07	1.25165e+07	1.26591e+07
Phosphoric acid	HMDB0002142	7664-38-2	C00009	Homogeneous non-metal compounds	Non-metal oxoanionic compounds	0.999698	B(ii)			508.439	98.9845	forward	8.6779e+06	1.36378e+07	1.84427e+07	1.76653e+07	1.10865e+07	1.78888e+07	1.51719e+07	1.33969e+07	2.12005e+07	1.56729e+07	2.49773e+07	1.21504e+07	1.75208e+07	1.66882e+07	2.19476e+07	1.77228e+07	1.37903e+07	1.55521e+07
Pyrrolidine	HMDB0031641	123-75-1	0	Organoheterocyclic compounds	Pyrrolidines	0.999506	B(ii)			49.666	72.0814	forward	1.17543e+08	7.4189e+07	1.10023e+08	1.20947e+08	6.7603e+07	9.66686e+07	1.04522e+08	9.25977e+07	1.35637e+08	6.87648e+07	9.15344e+07	8.52276e+07	1.06032e+08	1.07224e+08	1.03209e+08	9.57112e+07	9.67796e+07	8.56623e+07
2-Pyrrolidinone	HMDB0002039	616-45-5	C11118	Organoheterocyclic compounds	Pyrrolidines	0.999489	B(ii)			123.906	86.0605	forward	3.9007e+08	3.30715e+08	4.19371e+08	4.30749e+08	3.43721e+08	5.82024e+08	3.90452e+08	4.4277e+08	3.80117e+08	3.87629e+08	4.44668e+08	3.31317e+08	5.13689e+08	4.28589e+08	4.53489e+08	3.98194e+08	4.40062e+08	3.97261e+08
12-Oxo-2,3-dinor-10,15-phytodienoic acid	HMDB0032090	197247-23-7	0	Lipids and lipid-like molecules	Fatty Acyls	0.875073	B(ii)			452.013	263.165	forward	600388	389886	748044	794803	647861	810331	358004	399669	698113	638095	380979	630517	620588	623863	953636	569257	552215	516885
Succinic acid	HMDB0000254	110-15-6	C00042	Organic acids and derivatives	Carboxylic acids and derivatives	0.999395	B(ii)			54.7767	117.019	forward	1.62808e+09	2.03148e+09	1.66268e+09	1.30815e+09	1.85008e+09	1.58712e+09	2.00302e+09	1.31965e+09	1.40766e+09	1.3377e+09	2.07529e+09	2.43734e+09	1.48888e+09	1.71753e+09	1.62408e+09	1.7977e+09	1.69697e+09	1.5759e+09
15-Deoxy-d-12,14-PGJ2	HMDB0005079	87893-55-8	C14717	Lipids and lipid-like molecules	Fatty Acyls	0.754857	B(iii)			125.575	315.204	forward	1.19932e+06	1.74459e+06	1.83759e+06	2.07584e+06	2.13772e+06	1.80658e+06	2.03491e+06	1.31825e+06	1.91598e+06	1.88059e+06	1.59496e+06	1.75776e+06	2.23566e+06	2.13142e+06	1.86124e+06	1.6012e+06	1.58398e+06	1.87788e+06
Pyrimidine	HMDB0003361	25247-63-6	C00396	Organoheterocyclic compounds	Diazines	0.999347	B(ii)			657.068	81.0452	forward	5.5972e+07	3.8319e+07	5.12909e+07	3.43525e+07	8.9234e+07	3.10282e+07	5.89636e+07	3.34907e+07	4.85637e+07	6.83229e+07	5.87387e+07	6.57302e+07	3.01379e+07	4.5546e+07	1.73901e+07	5.21349e+07	5.4764e+07	6.28159e+07
Piperidine	#N/A	#N/A	#N/A	#N/A	#N/A	0.999338	B(ii)			108.087	86.0969	forward	2.30083e+08	9.20912e+07	9.53465e+07	1.95121e+08	2.2374e+08	2.08028e+08	3.49613e+08	7.08265e+07	2.99654e+08	9.72651e+07	2.10803e+08	1.38024e+08	1.02709e+08	2.02759e+08	1.12103e+08	1.41508e+08	2.73423e+08	1.95711e+08
Methyl (9Z)-8'-oxo-6,8'-diapo-6-carotenoate	HMDB0031979	101034-51-9	0	Lipids and lipid-like molecules	Prenol lipids	0.999306	B(ii)			455.925	353.208	forward	1.10469e+07	5.96812e+06	2.02756e+07	1.45397e+07	1.07367e+07	2.60464e+06	6.15868e+06	762589	2.81945e+06	2.74189e+06	2.52724e+06	2.0717e+06	2.39853e+06	2.27262e+06	1.96221e+06	6.68248e+06	6.66412e+06	6.77938e+06
Oleoyl glycine	#N/A	#N/A	#N/A	#N/A	#N/A	0.999283	B(ii)			470.408	340.282	forward	3.90839e+06	3.27084e+06	4.61863e+06	679865	3.46433e+06	5.45753e+06	2.14904e+06	5.40173e+06	4.69354e+06	2.25785e+06	6.41378e+06	3.67155e+06	6.41847e+06	4.78164e+06	8.83447e+06	5.40723e+06	4.74709e+06	378890
Undecanoic acid	HMDB0000947	112-37-8	C17715	Lipids and lipid-like molecules	Fatty Acyls	0.999256	B(ii)			537.937	185.155	forward	4.72343e+07	4.87149e+07	4.48411e+07	4.70364e+07	5.23581e+07	5.1379e+07	4.93194e+07	5.03361e+07	5.0371e+07	4.97145e+07	5.20928e+07	5.03343e+07	4.97447e+07	5.05404e+07	5.13946e+07	3.91895e+07	3.86211e+07	3.7652e+07
Kamolonol	HMDB0039036	94898-76-7	0	Phenylpropanoids and polyketides	Coumarins and derivatives	0.999172	B(ii)			441.492	399.214	forward	1.72526e+07	9.27753e+06	1.34892e+07	9.85821e+06	5.15515e+06	1.34867e+07	2.49033e+06	2.15041e+07	1.30267e+07	1.96071e+07	1.46892e+07	7.58076e+06	1.54348e+07	1.51427e+07	7.12483e+06	1.32868e+07	1.10946e+07	1.20836e+07
2-Methylbenzoic acid	#N/A	#N/A	#N/A	#N/A	#N/A	0.99913	B(ii)			798.571	135.045	forward	4.78972e+07	1.95064e+07	1.82381e+07	1.94189e+07	1.80495e+07	4.0562e+06	1.82554e+07	1.1308e+07	6.4148e+07	1.48165e+07	1.79298e+07	1.39472e+07	1.49639e+07	7.95838e+06	5.40635e+07	4.59365e+07	12802517	3.2635e+07
Tokinolide A	HMDB0040707	112899-62-4	0	Lipids and lipid-like molecules	Fatty Acyls	0.999121	B(ii)			431.032	381.203	forward	2.62946e+06	304178	6.24685e+06	3.21382e+06	0	6.16935e+06	0	1.09627e+07	4.51665e+06	6.44632e+06	4.3236e+06	138700	4.97867e+06	5.72963e+06	2.95602e+06	3.83915e+06	3.90625e+06	3.94648e+06
13S-hydroxyoctadecadienoic acid	HMDB0004667	5204-88-6	C14762	Lipids and lipid-like molecules	Fatty Acyls	0.99911	B(ii)			572.905	295.228	forward	6.70213e+08	2.45549e+08	3.45153e+08	3.77665e+08	6.28126e+07	6.27671e+08	6.15739e+08	7.21412e+08	4.14387e+08	2.16492e+09	6.67617e+08	2.04513e+08	4.74738e+08	4.05604e+08	1.05951e+09	5.65724e+08	5.81576e+08	5.83424e+08
D-Proline	HMDB0003411	344-25-2	C00763	Organic acids and derivatives	Carboxylic acids and derivatives	0.999065	B(ii)			192.126	116.071	forward	8.90661e+07	8.75664e+07	9.43984e+07	8.34562e+07	8.08581e+07	1.00654e+08	1.12264e+08	8.70049e+07	8.91797e+07	9.04614e+07	9.17634e+07	8.14494e+07	1.00756e+08	1.07495e+08	1.13507e+08	9.30297e+07	8.76319e+07	9.26661e+07
Putrescine	HMDB0001414	110-60-1	C00134	Organic nitrogen compounds	Organonitrogen compounds	0.999007	B(ii)			52.0919	89.1078	forward	1.60817e+07	1.69489e+06	1.5961e+07	1.9365e+07	3.85319e+06	1.25476e+07	3.5392e+06	1.07112e+07	1.7493e+07	7.88515e+06	1.49612e+07	2.89288e+06	1.69082e+07	1.83654e+07	2.02712e+07	1.17466e+07	1.0497e+07	1.11954e+07
Capric acid	#N/A	#N/A	#N/A	#N/A	#N/A	0.998987	B(ii)			507.094	171.139	forward	6.67584e+07	6.92337e+07	7.61531e+07	7.012e+07	8.70671e+07	7.13711e+07	7.64265e+07	7.78662e+07	7.27299e+07	7.89426e+07	8.21638e+07	8.12296e+07	7.62332e+07	7.51186e+07	7.03284e+07	3.87758e+07	4.19691e+07	1.60001e+07
13-OxoODE	HMDB0004668	0	C14765	Lipids and lipid-like molecules	Fatty Acyls	0.99897	B(ii)			545.929	293.212	forward	6.91006e+08	1.19041e+08	3.59596e+08	3.73864e+08	5.06777e+07	5.39173e+08	3.81031e+08	5.46501e+08	5.05475e+08	1.36014e+09	3.74835e+08	1.62075e+08	6.64125e+08	4.00858e+08	2.66345e+09	6.27005e+08	6.47756e+08	6.40705e+08
4-Methoxybenzyl O-(2-sulfoglucoside)	HMDB0034754	0	0	Organic oxygen compounds	Organooxygen compounds	0.998955	B(ii)			45.3118	381.079	forward	2.46237e+08	1.16345e+08	2.63493e+08	2.39e+08	9.41538e+07	2.27419e+08	5.16543e+07	2.347e+08	2.58077e+08	1.41276e+08	2.73486e+08	4.57511e+07	2.40891e+08	2.84839e+08	2.0696e+08	2.12695e+08	2.08666e+08	1.47747e+08
20-Hydroxy-PGE2	HMDB0003247	57930-95-7	0	Lipids and lipid-like molecules	Fatty Acyls	0.998894	B(ii)			356.103	351.214	forward	6.27026e+07	8.92795e+06	1.75818e+08	1.80718e+08	8.53699e+07	2.20491e+07	2.89194e+07	7.52466e+06	1.49861e+07	2.11588e+07	1.0406e+07	7.8367e+06	3.55028e+07	1.19324e+07	4.95647e+07	3.91845e+07	3.74259e+07	6.04723e+07
3-Phenylpropyl 2-methylpropanoate	HMDB0034472	103-58-2	C02008	Benzenoids	Benzene and substituted derivatives	0.998877	B(ii)			386.173	433.198	forward	2.13572e+07	9.61359e+06	2.23777e+07	2.09074e+07	6.80008e+06	2.81961e+07	3.66393e+06	1.98982e+07	2.79364e+07	1.85217e+07	2.03554e+07	8.65825e+06	2.59919e+07	2.36244e+07	1.78427e+07	1.88664e+07	1.89713e+07	1.72576e+07
Kinocoumarin	HMDB0039033	119139-65-0	0	Phenylpropanoids and polyketides	Coumarins and derivatives	0.998838	B(ii)			442.729	381.203	forward	2.04428e+06	645857	2.29707e+06	3.44593e+06	93917.6	3.89567e+06	287376	5.16273e+06	3.3896e+06	4.33312e+06	3.47178e+06	323107	3.41981e+06	2.68068e+06	1.82894e+06	3.30967e+06	3.22488e+06	3.60371e+06
gamma-Crocetin	HMDB0035099	5892-54-6	0	Lipids and lipid-like molecules	Prenol lipids	0.998719	B(ii)			453.103	357.201	forward	9.5899e+06	988717	7.59178e+06	8.85554e+06	2.40447e+06	6.82703e+06	8.82815e+06	4.61569e+06	5.77251e+06	1.45465e+07	4.83357e+06	2.04731e+06	6.56665e+06	4.42197e+06	1.76155e+07	9.75069e+06	1.02426e+07	1.0499e+07
17-phenyl-18,19,20-trinor-prostaglandin E2	#N/A	#N/A	#N/A	#N/A	#N/A	0.908316	B(ii)			485.2	385.203	forward	368816	189468	188626	444701	0	509454	98363.6	877441	310245	639519	480240	22342.1	435080	498487	219472	563108	474194	323446
Prostaglandin G2	HMDB0003235	51982-36-6	C05956	Lipids and lipid-like molecules	Fatty Acyls	0.998566	B(ii)			388.487	351.214	forward	1.41768e+07	8.09191e+06	2.38736e+07	2.16082e+07	2.12103e+07	7.08795e+06	4.20752e+07	5.81666e+06	6.57403e+06	1.13069e+07	5.79708e+06	5.66224e+06	6.34139e+06	5.40275e+06	1.12678e+07	1.3004e+07	1.22687e+07	1.25401e+07
1-deoxy-1-(N6-lysino)-D-fructose	HMDB0062186	617-45-8	0	Organic acids and derivatives	Carboxylic acids and derivatives	0.673725	B(iii)			90.0693	134.045	forward	5.8786e+06	9.72676e+06	6.12719e+06	7.76714e+06	2.64858e+07	4.29864e+06	1.62107e+07	1.49044e+07	7.35667e+06	7.29687e+06	4.17217e+06	1.12219e+07	1.24375e+07	4.29072e+06	9.60282e+06	9.21096e+06	6.3733e+06	7.05967e+06
Oleamide	HMDB0002117	301-02-0	C19670	Lipids and lipid-like molecules	Fatty Acyls	0.997978	B(ii)			532.457	282.279	forward	1.73001e+07	1.40977e+07	2.57116e+07	2.14108e+07	1.62992e+07	2.26958e+07	2.99416e+07	2.40767e+07	2.75449e+07	3.09215e+07	4.28197e+07	2.11561e+07	2.1866e+07	2.05392e+07	2.49865e+07	1.93246e+07	1.9534e+07	1.88757e+07
3-Epidemissidine	HMDB0032023	78513-80-1	0	Lipids and lipid-like molecules	Steroids and steroid derivatives	0.997933	B(ii)			453.384	400.357	forward	554696	1.83791e+06	1.77431e+06	1.36913e+06	2.16054e+06	1.06498e+06	2.64509e+06	1.5322e+06	1.27935e+06	1.96947e+06	1.68925e+06	2.02342e+06	1.28024e+06	1.23455e+06	677658	1.91031e+06	2.12692e+06	2.16521e+06
2-(Methylamino)benzoic acid	HMDB0032609	119-68-6	C03005	Benzenoids	Benzene and substituted derivatives	0.942622	B(ii)			792.958	152.071	forward	3.61252e+06	8.33859e+06	3.90605e+06	9.20281e+06	2.74464e+06	4.29854e+06	4.36374e+06	3.93933e+06	4.65263e+06	4.71062e+06	4.13971e+06	3.51317e+06	3.76588e+06	1.48878e+06	3.85306e+06	3.94632e+06	3.97004e+06	4.04068e+06
Diasarone 2	HMDB0039145	80434-33-9	0	Benzenoids	Indanes	0.997758	B(ii)			365.628	417.224	forward	8.08418e+07	8.7432e+06	7.10121e+07	6.7808e+07	6.6714e+06	1.2301e+08	3.58724e+06	4.37084e+07	1.0105e+08	4.0827e+07	1.67436e+07	9.03242e+06	9.59736e+07	8.15273e+07	5.67212e+07	5.18063e+07	5.8783e+07	5.59715e+07
Niacinamide	#N/A	#N/A	#N/A	#N/A	#N/A	0.997706	B(ii)			96.529	123.055	forward	8.71257e+07	6.24066e+07	4.38613e+07	5.32137e+07	5.7297e+07	4.76787e+07	8.45111e+07	7.53534e+07	9.68512e+07	4.16989e+07	6.25462e+07	4.70677e+07	7.96851e+07	4.25531e+07	1.07643e+08	4.65357e+07	1.15071e+08	3.94498e+07
cis,cis-Muconic acid	HMDB0006331	1119-72-8	C02480	Lipids and lipid-like molecules	Fatty Acyls	0.997697	B(ii)			798.565	141.017	forward	6.28234e+08	6.97832e+08	6.5234e+08	7.96129e+08	7.20315e+08	6.58141e+08	4.83642e+08	6.86549e+08	6.02528e+08	6.74887e+08	7.19978e+08	7.6589e+08	7.75173e+08	7.18456e+08	7.14388e+08	7.08635e+08	6.80244e+08	6.96287e+08
Beta-Carboline	HMDB0012897	244-63-3	C20157	Organoheterocyclic compounds	Indoles and derivatives	0.997528	B(ii)			312.491	169.076	forward	4.49745e+07	1.12099e+08	7.31824e+07	5.38149e+07	8.29466e+07	5.62828e+07	1.08666e+08	7.78254e+07	4.84483e+07	7.69911e+07	9.99635e+07	9.69317e+07	5.47798e+07	5.75908e+07	5.12953e+07	6.84959e+07	7.34747e+07	7.22079e+07
16-Hydroxy hexadecanoic acid	HMDB0006294	0	0	Lipids and lipid-like molecules	Fatty Acyls	0.997519	B(ii)			520.71	271.228	forward	1.43226e+07	1.21127e+07	1.90387e+07	1.97106e+07	2.22865e+07	6.43979e+06	8.45813e+06	6.3838e+06	6.69471e+06	1.89196e+07	6.36379e+06	6.58238e+06	5.75815e+06	6.0645e+06	1.10907e+07	9.62305e+06	9.92631e+06	9.70317e+06
Citreoviridin D	HMDB0030522	74145-79-2	0	Organoheterocyclic compounds	Pyrans	0.997424	B(ii)			386.25	417.224	forward	1.27288e+08	5.78514e+07	1.36122e+08	1.09606e+08	3.29052e+07	1.91813e+08	1.76104e+07	1.30854e+08	1.42975e+08	1.23965e+08	1.37628e+08	4.27322e+07	1.38024e+08	1.36459e+08	1.13077e+08	1.16483e+08	1.15386e+08	1.20959e+08
(1S,2R,4R,8S)-p-Menthane-2,8,9-triol 2-glucoside	HMDB0039977	378254-07-0	0	Lipids and lipid-like molecules	Prenol lipids	0.99731	B(ii)			470.426	351.193	forward	3.9895e+07	1.29338e+07	4.32857e+07	4.38894e+07	1.70651e+07	3.19105e+07	3.15039e+07	2.59721e+07	2.94142e+07	4.90272e+07	2.43917e+07	1.39078e+07	3.37185e+07	2.28146e+07	5.54012e+07	3.56112e+07	3.42827e+07	3.41452e+07
Pyrrolidonecarboxylic acid	#N/A	#N/A	#N/A	#N/A	#N/A	0.99723	B(ii)			68.0104	130.05	forward	3.08917e+08	2.10724e+08	2.0699e+08	4.24147e+08	2.04331e+08	3.85926e+08	1.67996e+08	1.34861e+08	3.76805e+08	2.11144e+08	4.82692e+08	2.49532e+08	1.1362e+09	4.63289e+08	4.93352e+08	7.50368e+08	2.99273e+08	9.21919e+08
3-(Methylthio)-1-propene	HMDB0031653	10152-76-8	0	Organosulfur compounds	Allyl sulfur compounds	0.997209	B(ii)			111.451	89.0424	forward	3.58782e+08	1.99182e+07	1.05588e+08	1.3977e+08	5.39198e+07	2.09735e+08	2.08228e+08	3.97118e+07	1.34245e+08	1.78047e+08	4.44101e+07	4.25618e+07	2.16571e+08	1.33151e+08	4.09034e+08	1.6211e+08	1.59705e+08	1.54156e+08
3,3',4'5-Tetrahydroxystilbene	HMDB0004215	10083-24-6	C05901	Phenylpropanoids and polyketides	Stilbenes	0.991206	B(ii)			315.955	245.076	forward	1.68597e+07	3.11654e+07	2.5068e+07	2.88785e+07	4.58811e+07	1.48012e+07	3.99618e+07	1.59892e+07	2.38937e+07	1.82731e+07	1.18683e+07	3.23761e+07	2.06114e+07	1.67045e+07	1.95732e+07	2.31502e+07	2.42615e+07	2.44527e+07
(E)-3-(4-Hydroxyphenyl)-2-propenal	#N/A	#N/A	#N/A	#N/A	#N/A	0.996703	B(ii)			191.539	147.045	forward	2.08349e+07	2.1287e+07	2.45587e+07	2.34431e+07	2.69946e+07	1.97185e+07	3.59475e+07	2.47617e+07	1.91765e+07	2.77711e+07	1.90756e+07	3.41625e+07	2.41097e+07	2.00868e+07	2.65424e+07	1.61295e+06	2.4103e+07	2.51458e+07
2,3-Dihydroxybutanedioic acid	HMDB0059916	87-69-4	0	Organic oxygen compounds	Organooxygen compounds	0.996688	B(ii)			580.506	149.009	forward	1.73243e+07	1.67264e+07	1.37736e+07	1.94327e+07	1.65124e+07	1.54926e+07	1.63537e+07	1.89162e+07	1.69219e+07	1.87502e+07	1.83862e+07	1.95469e+07	1.50503e+07	2.03399e+07	1.68458e+07	4.12383e+07	3.65439e+07	4.12846e+07
4-[(E)-2-(3,5-dimethoxyphenyl)ethenyl]phenol	#N/A	#N/A	#N/A	#N/A	#N/A	0.67623	B(iii)			198.396	255.099	forward	2.34115e+07	3.73511e+07	3.52631e+07	3.33409e+07	4.31556e+07	3.49119e+07	4.26783e+07	2.8758e+07	4.07243e+07	3.52013e+07	3.74648e+07	4.51324e+07	4.59613e+07	3.66825e+07	3.19625e+07	3.97196e+07	3.45246e+07	3.60068e+07
Clausarinol	HMDB0041407	0	0	Phenylpropanoids and polyketides	Coumarins and derivatives	0.996569	B(ii)			279.969	415.208	forward	4.13112e+07	2.09014e+07	7.80972e+07	6.20038e+07	3.04334e+06	7.75779e+07	9.30416e+06	1.02911e+08	5.90571e+07	6.72413e+07	6.72729e+07	8.48411e+06	1.56842e+08	8.34719e+07	3.46274e+07	6.10802e+07	6.03686e+07	6.44626e+07
9,10-DHOME	HMDB0004704	0	C14828	Lipids and lipid-like molecules	Fatty Acyls	0.996308	B(ii)			456.005	313.239	forward	1.61601e+08	1.0972e+08	2.79756e+08	1.80604e+08	1.40353e+08	7.84322e+07	1.3884e+08	6.87274e+07	6.8018e+07	1.85904e+08	6.55081e+07	4.25493e+07	6.43579e+07	6.41909e+07	8.19864e+07	8.88006e+07	9.82085e+07	9.58463e+07
2,5-Dihydro-2,4-dimethyloxazole	HMDB0040518	77311-02-5	0	Organoheterocyclic compounds	Azolines	0.996259	B(ii)			201.515	100.076	forward	5.28002e+08	5.10087e+08	6.57042e+08	6.03871e+08	4.63598e+08	6.7332e+08	5.43591e+08	6.92587e+08	6.07712e+08	6.41928e+08	6.79481e+08	5.22496e+08	6.49726e+08	7.62932e+08	7.47401e+07	6.01357e+08	5.79013e+08	7.74624e+08
6-Hydroxymelatonin	HMDB0004081	2208-41-5	C05643	Organoheterocyclic compounds	Indoles and derivatives	0.996255	B(ii)			222.941	249.123	forward	1.779e+06	1.15965e+06	2.32175e+06	2.48094e+06	2.08447e+06	2.8711e+06	3.07199e+06	3.27171e+06	2.8425e+06	1.09447e+06	5.17022e+06	1.16297e+06	2.50626e+07	2.23078e+06	1.8759e+06	2.89501e+06	2.91907e+06	2.7149e+06
2-Hydroxystearic acid	HMDB0062549	629-22-1	0	Lipids and lipid-like molecules	Fatty Acyls	0.996067	B(ii)			578.192	299.26	forward	2.26923e+06	1.59026e+06	1.8851e+06	2.13631e+06	1.597e+06	3.95137e+06	1.16489e+06	1.71503e+06	4.16793e+06	1.97245e+06	4.75106e+06	3.0782e+06	6.59408e+06	3.84969e+06	9.6134e+06	2.67624e+06	2.92613e+06	2.76483e+06
Adenosine 2'-phosphate	#N/A	#N/A	#N/A	#N/A	#N/A	0.995897	B(ii)			88.8362	348.07	forward	1.56438e+08	1.53025e+08	1.18606e+07	1.44323e+08	1.71995e+08	2.25838e+08	2.13794e+08	2.55576e+08	1.82115e+08	1.90479e+07	3.03462e+08	2.46201e+08	1.89214e+08	2.36982e+08	2.31743e+08	2.11564e+08	2.02521e+08	1.24621e+07
Carnocin U I49	HMDB0038223	142540-01-0	0	Benzenoids	Phenol ethers	0.995632	B(ii)			402.243	335.218	forward	6.5027e+07	1.60769e+08	1.04426e+08	9.6492e+07	9.09766e+07	4.91574e+07	6.90059e+07	2.55458e+07	3.0331e+07	3.51486e+07	4.60201e+07	2.75128e+07	2.87475e+07	3.05108e+07	1.07342e+08	5.51432e+07	5.54656e+07	5.93806e+07
Furanone A	HMDB0094691	0	0	Organoheterocyclic compounds	Dihydrofurans	0.995622	B(ii)			68.1644	85.0289	forward	1.02358e+08	6.62011e+07	5.40305e+07	6.53404e+07	1.13209e+08	6.52391e+07	9.73412e+07	5.20365e+07	1.05924e+08	5.94965e+07	5.63982e+07	7.2337e+07	3.73457e+07	6.25236e+07	5.66195e+07	5.53731e+07	9.36996e+07	6.61209e+07
(10E,12Z)-(9S)-9-Hydroperoxyoctadeca-10,12-dienoic acid	#N/A	#N/A	#N/A	#N/A	#N/A	0.995519	B(ii)			402.443	311.223	forward	1.24891e+09	3.56153e+08	5.6593e+08	2.58277e+09	2.2177e+09	2.27097e+08	2.78034e+08	2.20459e+08	3.32557e+08	1.52737e+08	1.89527e+08	1.00259e+08	1.1851e+08	1.34953e+08	2.15531e+08	7.6558e+08	1.01644e+09	2.40999e+08
Taurine	HMDB0000251	107-35-7	C00245	Organic acids and derivatives	Organic sulfonic acids and derivatives	0.99537	B(ii)			41.318	124.007	forward	5.28442e+07	3.30669e+06	3.99237e+07	3.98918e+07	5.29852e+06	4.5509e+07	7.04941e+07	6.31118e+07	5.08176e+07	4.68524e+07	5.1304e+07	4.69459e+06	5.65136e+07	4.72206e+07	6.06092e+07	4.17662e+07	3.70601e+07	3.8925e+07
2-Acetylpyrrole	HMDB0035882	1072-83-9	0	Organic oxygen compounds	Organooxygen compounds	0.995311	B(ii)			117.481	108.045	forward	1.3927e+07	2.39043e+07	1.82964e+07	1.85383e+07	2.48395e+07	2.23786e+07	2.32525e+07	1.86319e+07	1.65226e+07	1.80561e+07	2.61838e+07	2.53726e+07	1.79385e+07	1.93653e+07	1.75579e+07	1.84132e+07	1.98265e+07	1.58032e+07
L-Carnitine	#N/A	#N/A	#N/A	#N/A	#N/A	0.994874	B(ii)			52.5126	162.112	forward	1.49625e+08	1.15862e+09	1.24614e+09	1.05245e+09	1.15142e+09	1.05443e+09	1.64328e+09	1.66598e+09	1.0133e+09	1.50295e+09	1.59721e+09	1.132e+09	1.47832e+09	1.15907e+09	1.28262e+09	1.89854e+08	1.20969e+09	1.55425e+09
3b,6a-Dihydroxy-alpha-ionol 9-[apiosyl-(1->6)-glucoside]	HMDB0041577	177261-72-2	0	Lipids and lipid-like molecules	Fatty Acyls	0.99482	B(ii)			346.377	521.257	forward	746657	588331	817271	710623	468293	1.10737e+06	585397	876110	815176	933115	923214	674843	839590	923288	833769	890653	838896	855004
Propionic acid	HMDB0000237	29102	C00163	Organic acids and derivatives	Carboxylic acids and derivatives	0.994819	B(ii)			54.2746	73.0288	forward	7.19206e+07	8.94127e+07	7.30453e+07	6.12449e+07	7.99424e+07	6.92806e+07	8.60377e+07	5.84386e+07	6.44755e+07	5.74063e+07	9.09833e+07	1.0484e+08	6.66052e+07	7.52629e+07	7.22717e+07	8.04135e+07	7.5592e+07	7.06883e+07
Mizolastine	HMDB0240233	108612-45-9	0	Organoheterocyclic compounds	Benzimidazoles	0.994441	B(ii)			306.744	433.219	forward	4.12704e+07	1.81882e+07	6.47574e+07	4.75194e+07	1.60994e+07	6.44466e+07	1.12277e+07	7.02148e+07	2.86806e+07	5.33267e+07	6.26924e+07	1.6731e+07	5.8646e+07	6.74058e+07	4.0255e+07	4.85112e+07	5.14813e+07	4.99891e+07
4-Acetamidobutanoic acid	HMDB0003681	3025-96-5	C02946	Organic acids and derivatives	Carboxylic acids and derivatives	0.910401	B(ii)			88.7218	144.066	forward	1.63723e+07	1.18549e+07	2.84618e+07	2.13236e+07	1.63712e+07	2.16471e+07	1.56832e+07	1.73394e+07	1.30433e+07	1.91186e+07	2.99067e+07	1.43549e+07	1.47344e+07	2.47618e+07	1.38174e+07	2.59544e+07	1.51375e+07	1.84989e+07
Gamma-Linolenic acid	HMDB0003073	506-26-3	C06426	Lipids and lipid-like molecules	Fatty Acyls	0.994336	B(ii)			528.8	277.218	forward	5.42751e+07	1.77095e+07	8.64283e+07	5.67619e+07	4.03949e+07	5.59113e+07	6.15593e+07	6.85671e+07	3.38119e+07	1.59302e+08	4.55724e+07	1.70801e+07	3.10215e+07	5.10596e+07	8.77563e+07	5.78254e+07	5.95645e+07	5.87672e+07
Cymorcin diglucoside	HMDB0039386	0	0	Organic oxygen compounds	Organooxygen compounds	0.994321	B(ii)			309.042	491.204	forward	7.04097e+06	3.39312e+06	1.23486e+07	7.70398e+06	1.08424e+06	1.24874e+07	1.30427e+06	2.02152e+07	4.47088e+06	1.49598e+07	1.40167e+07	2.1859e+06	6.91466e+06	8.9234e+06	2.14989e+06	8.22976e+06	8.5666e+06	8.50841e+06
4-Hydroxybenzaldehyde	HMDB0011718	123-08-0	C00633	Organic oxygen compounds	Organooxygen compounds	0.984885	B(ii)			89.7607	123.044	forward	0	1.20401e+08	8.74149e+07	7.09787e+07	0	4.40904e+07	0	1.00648e+08	0	1.05874e+08	7.18501e+07	1.86443e+08	6.12821e+07	6.50483e+07	0	9.97554e+07	0	9.54728e+07
13,14-Dihydro PGE1	HMDB0002689	19313-28-1	0	Lipids and lipid-like molecules	Fatty Acyls	0.993883	B(ii)			559.968	357.261	forward	0	20677	0	0	0	0	0	0	0	0	288797	424848	1.19288e+06	761985	1.7297e+06	333203	281225	331876
Hypotaurine	HMDB0000965	300-84-5	C00519	Organic acids and derivatives	Sulfinic acids and derivatives	0.993862	B(ii)			41.3313	108.012	forward	8.44644e+06	0	1.66189e+07	1.47674e+07	369296	2.15391e+07	5.34383e+07	8.29403e+07	1.73934e+07	2.51388e+07	3.47476e+07	0	2.21271e+07	1.40651e+07	1.2462e+07	1.91399e+07	2.30411e+07	2.17953e+07
Glyceryl lactooleate	HMDB0032298	30283-16-0	0	Lipids and lipid-like molecules	Fatty Acyls	0.99373	B(ii)			595.511	429.318	forward	263019	77085.5	139161	313086	41423	0	54924	619658	221284	0	3.2791e+06	1.88917e+06	3.1051e+06	2.64988e+06	3.00337e+06	687835	600240	547283
Hypogeic acid	#N/A	#N/A	#N/A	#N/A	#N/A	0.993712	B(ii)			495.539	253.217	forward	813465	1.05876e+06	1.46655e+06	1.27442e+06	1.1721e+06	1.05825e+06	1.69199e+06	1.14421e+06	1.32024e+06	1.25939e+06	2.35248e+06	1.16073e+06	1.02926e+06	1.04058e+06	1.14195e+06	1.24612e+06	1.40737e+06	2.15249e+06
Erythrono-1,4-lactone	HMDB0000349	17675-99-9	0	Organoheterocyclic compounds	Lactones	0.993593	B(ii)			893.781	117.019	forward	6.09414e+07	9.86243e+07	5.17178e+07	1.21475e+08	4.45256e+07	5.15032e+07	6.87607e+07	5.96657e+07	7.77956e+07	6.66191e+07	1.36374e+08	1.23368e+08	1.25477e+08	6.95154e+07	7.47333e+07	6.85838e+07	7.48929e+07	7.41568e+07
3-Amino-2-piperidone	HMDB0000323	1892-22-4	0	Organic acids and derivatives	Carboxylic acids and derivatives	0.993465	B(ii)			47.5591	115.087	forward	4.2574e+08	8.06379e+07	1.46059e+09	1.02796e+09	5.20659e+07	6.65659e+08	2.07809e+08	1.53337e+09	8.75221e+08	1.54629e+09	1.20266e+09	3.18374e+07	9.61657e+08	1.04357e+09	3.86262e+08	9.16614e+08	7.66881e+08	6.796e+08
Methyl nicotinate	HMDB0029806	93-60-7	0	Organoheterocyclic compounds	Pyridines and derivatives	0.993415	B(ii)			298.64	138.055	forward	1.26702e+07	7.14539e+06	1.08271e+07	1.13421e+07	8.93046e+06	1.16777e+07	9.42932e+06	9.2229e+06	1.58409e+07	1.51737e+07	1.18894e+07	1.33779e+07	1.22484e+07	1.72113e+07	1.23097e+07	1.03647e+07	1.15992e+07	1.08273e+07
Benzoic acid	HMDB0001870	65-85-0	C00180	Benzenoids	Benzene and substituted derivatives	0.993335	B(ii)			274.235	121.029	forward	3.24838e+08	5.82852e+07	1.04651e+08	1.65489e+08	6.08012e+07	3.42269e+08	6.28078e+07	8.93767e+07	2.44308e+08	8.83247e+07	1.17718e+08	5.82429e+07	2.02776e+08	2.30156e+08	3.30819e+08	1.55834e+08	1.50517e+08	1.64986e+08
4-Aminophenol	HMDB0001169	123-30-8	C02372	Benzenoids	Benzene and substituted derivatives	0.99307	B(ii)			119.391	110.06	forward	3.22191e+07	5.66293e+07	4.20144e+07	3.60663e+07	5.95566e+07	4.50846e+07	7.07939e+07	4.93339e+07	4.82371e+07	5.22571e+07	5.44557e+07	7.16919e+07	5.39537e+07	5.2314e+07	3.43727e+07	4.54239e+07	4.65353e+07	5.91137e+07
Soyasapogenol B 3-O-b-D-glucuronide	#N/A	#N/A	#N/A	#N/A	#N/A	0.993011	B(ii)			613.238	635.411	forward	0	0	0	0	0	0	0	0	0	0	1.12066e+06	958221	3.11902e+06	2.48818e+06	3.29019e+06	517770	613682	969110
L-Cystathionine	HMDB0000099	56-88-2	C02291	Organic acids and derivatives	Carboxylic acids and derivatives	0.992887	B(ii)			40.163	221.06	forward	2.08634e+08	1.79326e+08	5.1789e+08	3.64649e+08	1.53958e+08	3.39088e+08	5.30052e+08	6.48958e+08	3.0051e+08	4.74541e+08	6.09239e+08	1.74117e+08	3.2956e+08	3.70035e+08	1.52877e+08	3.66213e+08	3.82513e+08	3.77098e+08
2-Propylpiperidine	#N/A	#N/A	#N/A	#N/A	#N/A	0.992775	B(ii)			785.996	128.144	forward	1.33487e+08	2.00032e+08	2.06254e+08	1.81286e+08	1.93967e+08	1.80461e+08	1.83308e+08	1.95353e+08	1.93729e+08	1.98813e+08	1.79783e+08	1.8695e+08	1.85268e+08	1.8646e+08	1.92333e+08	1.98056e+08	1.94619e+08	1.91073e+08
2-Furancarboxaldehyde	HMDB0032914	35796	C14279	Organic oxygen compounds	Organooxygen compounds	0.992453	B(ii)			45.3019	97.0288	forward	1.84834e+08	2.2471e+08	1.54643e+08	1.53268e+08	1.91566e+08	1.5805e+08	1.77855e+08	1.6183e+08	1.70897e+08	1.62965e+08	1.67283e+08	2.14356e+08	1.43336e+08	1.6685e+08	1.38556e+08	1.67729e+08	1.66895e+08	1.76516e+08
9,10-epoxyoctadecanoic acid	HMDB0061650	0	0	Lipids and lipid-like molecules	Fatty Acyls	0.992257	B(ii)			596.439	297.244	forward	6.04041e+07	5.68554e+07	6.27964e+07	6.34067e+07	3.0661e+07	8.26715e+07	6.05024e+07	7.18252e+07	3.9221e+07	1.91296e+08	7.09206e+07	4.26243e+07	4.93302e+07	6.15282e+07	6.74202e+07	6.05181e+07	6.86349e+07	6.91765e+07
Armillaribin	HMDB0031672	119516-61-9	0	Lipids and lipid-like molecules	Prenol lipids	0.992187	B(ii)			393.116	399.214	forward	1.32693e+07	5.97891e+06	6.09876e+06	4.49787e+06	1.64711e+06	5.85612e+06	1.60014e+06	8.4008e+06	5.1949e+06	5.78314e+06	7.80503e+06	2.81303e+06	5.84664e+06	5.80291e+06	2.7118e+06	5.51527e+06	5.84848e+06	5.43722e+06
2'-Hydroxynicotine	#N/A	#N/A	#N/A	#N/A	#N/A	0.991724	B(ii)			185.185	179.118	forward	5.41611e+06	3.04906e+06	4.50973e+06	5.25369e+06	3.29541e+06	2.76307e+07	2.96793e+06	2.86679e+06	5.82015e+06	1.82648e+08	4.96736e+06	2.97715e+06	5.64024e+06	4.92303e+06	1.08197e+07	2.16346e+07	4.81147e+06	4.44179e+06
4-tert-Butylphenol	HMDB0032063	98-54-4	C14200	Benzenoids	Benzene and substituted derivatives	0.991704	B(ii)			470.422	151.112	forward	9.54751e+07	2.42229e+07	9.1089e+07	1.00344e+08	2.97867e+07	8.01167e+07	7.30484e+07	5.77309e+07	6.58761e+07	1.35647e+08	5.19268e+07	2.56134e+07	8.00967e+07	4.84727e+07	1.58805e+08	7.99017e+07	7.62221e+07	7.79811e+07
L-Aspartic acid	HMDB0000191	56-84-8	C00049	Organic acids and derivatives	Carboxylic acids and derivatives	0.991697	B(ii)			39.0686	132.03	forward	1.81533e+09	2.58919e+09	1.98852e+09	2.46822e+09	4.00978e+09	1.58165e+09	2.91464e+09	3.70781e+09	3.24052e+09	3.78399e+09	1.22221e+09	3.3601e+09	2.76516e+09	1.74656e+09	2.29721e+09	2.6197e+09	2.65407e+09	2.81597e+09
4-Hydroxyproline	HMDB0000725	51-35-4	C01157	Organic acids and derivatives	Carboxylic acids and derivatives	0.99439	B(ii)			44.9109	132.066	forward	3.42231e+08	3.92111e+08	3.68422e+08	3.69313e+08	2.63232e+08	2.32545e+08	1.86393e+08	2.40746e+08	3.07134e+08	4.54562e+07	2.49092e+08	2.58973e+08	3.04732e+08	7.20825e+07	2.40229e+08	3.13061e+08	2.48598e+08	2.94543e+08
5-Aminopentanoic acid	#N/A	#N/A	#N/A	#N/A	#N/A	0.965554	B(ii)			49.8456	118.086	forward	4.75835e+08	2.83577e+08	4.53349e+08	9.33775e+08	3.02441e+08	9.36722e+08	5.37808e+08	3.95646e+08	8.74739e+08	3.08179e+08	4.14372e+08	4.48826e+08	1.07595e+09	9.39018e+08	1.02321e+09	4.32456e+08	2.98629e+08	6.41756e+08
Protein serine	HMDB0062263	302-84-1	0	Organic acids and derivatives	Carboxylic acids and derivatives	0.99116	B(ii)			783.663	106.05	forward	3.7805e+07	4.80192e+07	3.70854e+07	4.08702e+07	2.92536e+07	5.38276e+07	6.14556e+07	3.54492e+07	3.66365e+07	4.96345e+07	8.40551e+07	3.56064e+07	5.19823e+07	7.20094e+07	4.06756e+07	3.33494e+07	3.89756e+07	5.3855e+07
(R)-mandelic Acid	HMDB0062635	611-71-2	0	Benzenoids	Benzene and substituted derivatives	0.990708	B(ii)			255.631	151.04	forward	2.81872e+07	2.6522e+07	2.48805e+07	2.53021e+07	2.62462e+07	4.38408e+07	2.94828e+07	2.33842e+07	3.46807e+07	2.79989e+07	2.84566e+07	3.02721e+07	3.92768e+07	3.31571e+07	4.43317e+07	3.12649e+07	2.93445e+07	3.02492e+07
5-Hydroxy-L-tryptophan	HMDB0000472	895096	C01017	Organoheterocyclic compounds	Indoles and derivatives	0.804985	B(ii)			100.648	221.092	forward	3.5491e+06	9.05115e+06	4.16009e+06	3.66871e+06	1.44572e+07	4.27777e+06	1.03621e+07	5.42504e+06	3.07154e+06	4.02825e+06	8.76949e+06	1.00476e+07	4.32904e+06	3.72868e+06	5.08762e+06	5.44291e+06	5.89666e+06	5.21059e+06
Hexadecanedioic acid	HMDB0000672	505-54-4	C19615	Lipids and lipid-like molecules	Fatty Acyls	0.990063	B(ii)			376.389	285.207	forward	1.11992e+07	5.46625e+06	2.27433e+07	2.60809e+07	2.0808e+07	5.88141e+06	7.56617e+06	3.15324e+06	5.1827e+06	4.10255e+06	4.96621e+06	2.60982e+06	5.64181e+06	4.21892e+06	7.00052e+06	9.01674e+06	9.24493e+06	8.71782e+06
Adenosine 3',5'-diphosphate	HMDB0000061	1053-73-2	C00054	Nucleosides, nucleotides, and analogues	Purine nucleotides	0.990053	B(ii)			72.2227	428.036	forward	9.12277e+06	1.38725e+07	1.48271e+07	1.30002e+07	1.54071e+07	1.60546e+07	1.67022e+07	1.74377e+07	1.13574e+07	1.65699e+07	2.1945e+07	1.96309e+07	1.48177e+07	1.68329e+07	1.14211e+07	1.5751e+07	1.39025e+07	2.10235e+07
2-Methyl-3-(2-methylpropyl)pyrazine	HMDB0036174	13925-06-9	0	Organoheterocyclic compounds	Diazines	0.990025	B(ii)			247.998	151.123	forward	3.44907e+06	2.71932e+06	5.17975e+06	4.32742e+06	716559	4.62277e+06	2.12116e+06	6.6655e+06	3.30967e+06	4.91425e+06	4.94177e+06	2.2373e+06	4.39197e+06	4.61645e+06	3.41113e+06	3.7669e+06	4.60827e+06	5.28297e+06
DL-Glutamate	HMDB0060475	0	0	Organic acids and derivatives	Carboxylic acids and derivatives	0.989989	B(ii)			25.7976	148.06	forward	3.47171e+06	6.63046e+06	3.69299e+06	5.84315e+06	5.44192e+06	4.96011e+06	5.61497e+06	3.85851e+06	5.16109e+06	5.85472e+06	4.83561e+06	6.28576e+06	4.24364e+06	5.39868e+06	5.06229e+06	4.00304e+06	5.06272e+06	4.90233e+06
Betaine	HMDB0000043	107-43-7	C00719	Organic acids and derivatives	Carboxylic acids and derivatives	0.989626	B(ii)			788.309	118.086	forward	9.6503e+06	2.76539e+07	1.11721e+07	9.59811e+06	8.11546e+06	9.04488e+06	8.94223e+06	9.74137e+06	3.95751e+06	5.5828e+06	1.00986e+07	8.8828e+06	1.24168e+07	1.01426e+07	1.01168e+07	8.47449e+06	1.02418e+07	9.43698e+06
Isolariciresinol 4'-O-beta-D-glucoside	#N/A	#N/A	#N/A	#N/A	#N/A	0.989421	B(ii)			177.224	523.212	forward	591102	3.5012e+06	2.74772e+06	4.11236e+06	908449	3.87405e+06	949981	1.92763e+06	534648	1.53262e+06	2.85162e+06	6.07642e+06	860652	3.4481e+06	2.15123e+06	3.35569e+06	936499	3.62678e+06
3-Methyl-2-phenylbutanal	HMDB0033562	2439-44-3	0	Benzenoids	Benzene and substituted derivatives	0.98915	B(ii)			470.412	163.112	forward	2.70211e+07	6.70021e+06	2.58255e+07	2.8585e+07	7.88997e+06	2.29092e+07	2.12955e+07	1.63025e+07	1.80436e+07	3.79522e+07	1.45298e+07	7.12637e+06	2.39176e+07	1.31321e+07	4.56088e+07	2.2397e+07	2.19368e+07	2.21163e+07
Isopropyl apiosylglucoside	HMDB0041513	147742-24-3	0	Organic oxygen compounds	Organooxygen compounds	0.989115	B(ii)			546.157	355.164	forward	1.04143e+06	332434	518627	731184	82451.2	868869	767460	984805	711996	2.40022e+06	501454	372126	971356	709380	4.86263e+06	1.24578e+06	1.09422e+06	1.15793e+06
4-Guanidinobutanoic acid	HMDB0003464	463-00-3	C01035	Organic acids and derivatives	Carboxylic acids and derivatives	0.98879	B(ii)			62.1876	146.092	forward	1.55294e+08	2.6402e+08	1.51991e+08	1.49709e+08	4.35319e+08	2.06732e+08	2.25802e+08	1.11082e+08	1.53832e+08	1.4425e+08	1.64818e+08	4.39315e+08	1.66317e+08	1.46693e+08	2.33057e+08	2.0499e+08	1.84774e+08	2.6723e+08
Austalide B	HMDB0030004	81543-02-4	0	Organic oxygen compounds	Organooxygen compounds	0.98871	B(ii)			342.44	475.23	forward	1.27345e+07	4.76914e+06	2.19688e+07	1.13229e+07	851072	2.73769e+07	678187	4.25102e+07	7.51659e+06	2.64648e+07	2.3996e+07	2.21667e+06	1.26408e+07	1.53145e+07	5.67603e+06	1.4642e+07	1.52387e+07	1.39221e+07
Leucinic acid	HMDB0000665	498-36-2	0	Lipids and lipid-like molecules	Fatty Acyls	0.988279	B(ii)			211	131.071	forward	2.85725e+07	5.47158e+07	3.97755e+07	3.58859e+07	5.48489e+07	2.62519e+07	3.40094e+07	4.61448e+07	2.66724e+07	3.14486e+07	3.71923e+07	5.85519e+07	3.68966e+07	3.10757e+07	2.45936e+07	3.76777e+07	4.02929e+07	3.83565e+07
Carbanilide	HMDB0032066	102-07-8	0	Benzenoids	Benzene and substituted derivatives	0.988089	B(ii)			327.488	213.102	forward	5.6495e+07	2.88496e+08	1.14274e+08	9.71609e+07	2.5044e+08	9.2116e+07	2.72507e+08	1.34593e+08	1.02285e+08	1.38618e+08	1.805e+08	2.66738e+08	9.50895e+07	9.97454e+07	6.47715e+07	1.59512e+08	1.54264e+08	1.43581e+08
5-Aminolevulinic acid	#N/A	#N/A	#N/A	#N/A	#N/A	0.987929	B(ii)			785.764	130.051	forward	1.34782e+07	1.41001e+07	1.07555e+07	1.76937e+07	2.1382e+06	1.58118e+07	5.65243e+06	5.2018e+06	8.89864e+06	1.45023e+07	1.70763e+07	1.50019e+07	9.93789e+06	1.64857e+07	1.70874e+07	2.0054e+06	1.62952e+07	2.18468e+07
p-Aminobenzoic acid	HMDB0001392	150-13-0	C00568	Benzenoids	Benzene and substituted derivatives	0.987914	B(ii)			46.4412	138.055	forward	3.85109e+07	3.37597e+07	2.84176e+07	2.34829e+07	6.82378e+07	3.80863e+07	5.72669e+07	3.29129e+07	2.34543e+07	5.80503e+07	2.7951e+07	2.75572e+07	3.72714e+07	2.46697e+07	4.98345e+07	3.76975e+07	3.36788e+07	4.63834e+07
Euglobal Ib	HMDB0030033	77844-94-1	0	Organoheterocyclic compounds	Benzopyrans	0.987838	B(ii)			378.15	387.214	forward	1.17966e+06	380531	730077	1.24841e+06	493700	1.88863e+06	100629	731832	1.09601e+06	834804	992982	1.54078e+06	833669	1.18893e+06	1.80962e+06	717088	669758	621698
Neotrehalose	HMDB0029880	585-91-1	0	Organic oxygen compounds	Organooxygen compounds	0.987787	B(ii)			55.1216	365.105	forward	4.01707e+07	6.6523e+07	5.62293e+07	5.96041e+07	6.75375e+07	4.56012e+07	5.25497e+07	4.10608e+07	4.06639e+07	4.60182e+07	4.20338e+07	7.085e+07	3.73177e+07	5.42607e+07	3.44363e+07	5.04505e+07	4.70505e+07	4.97625e+07
Isopropylpyrazine	#N/A	#N/A	#N/A	#N/A	#N/A	0.987784	B(ii)			144.929	123.092	forward	1.28223e+09	9.99088e+08	5.40711e+09	4.74762e+09	2.02478e+09	1.85451e+09	8.11114e+07	7.0694e+07	2.93746e+09	7.97611e+07	4.70995e+09	1.24185e+09	1.20576e+09	4.74567e+09	7.01943e+09	1.02107e+09	2.63162e+09	4.97221e+09
2,3,6,7-Tetrahydrocyclopent[b]azepin-8(1H)-one	HMDB0039662	97826-65-8	0	Organoheterocyclic compounds	Azepines	0.987768	B(ii)			196.689	150.091	forward	3.35089e+06	1.97442e+06	2.92611e+06	2.78088e+06	1.92911e+06	3.62007e+06	2.9409e+06	2.95982e+06	2.90214e+06	2.85818e+06	4.39103e+06	2.51561e+06	3.79186e+06	3.60838e+06	2.60128e+06	2.65835e+06	3.27292e+06	3.28802e+06
5-Methoxytryptophol	HMDB0001896	712-09-4	0	Organoheterocyclic compounds	Indoles and derivatives	0.987365	B(ii)			227.483	192.102	forward	9.3073e+07	8.46259e+07	1.32963e+08	1.00152e+08	4.09608e+07	1.05591e+08	3.53095e+07	1.59217e+08	7.89098e+07	1.20801e+08	1.50586e+08	3.72512e+07	1.06871e+08	1.04024e+08	3.00323e+06	9.0891e+07	9.37616e+07	9.68499e+07
Epirosmanol	HMDB0035812	93380-12-2	0	0	0	0.987365	B(ii)			340.278	347.183	forward	1.39105e+06	1.20067e+06	1.51857e+06	1.34409e+06	1.58834e+06	1.37167e+06	1.35759e+06	933826	1.13287e+06	1.09035e+06	1.59789e+06	1.25503e+06	1.17165e+06	1.0124e+06	1.24259e+06	436009	308646	417498
Octadecylamine	HMDB0029586	124-30-1	0	Organic nitrogen compounds	Organonitrogen compounds	0.987128	B(ii)			561.107	270.315	forward	2.76024e+07	2.64352e+07	2.55856e+07	2.6439e+07	2.91922e+07	2.62409e+07	2.68855e+07	2.63636e+07	2.56369e+07	2.63979e+07	2.56665e+07	2.77155e+07	2.62329e+07	2.54621e+07	2.66041e+07	2.75641e+07	2.67403e+07	2.64609e+07
Dihydrocapsaicin	HMDB0038457	19408-84-5	0	Benzenoids	Phenols	0.98683	B(ii)			547.31	308.294	forward	3.13977e+06	2.0317e+06	4.47915e+06	2.79152e+06	2.06181e+06	2.43207e+06	4.03007e+06	3.1908e+06	2.68854e+06	2.93898e+06	8.70817e+06	3.15358e+06	2.05446e+06	2.9275e+06	2.18316e+06	3.2434e+06	3.2098e+06	3.08211e+06
3beta-Hydroxypregn-5-en-20-one sulfate	HMDB0060382	0	0	Lipids and lipid-like molecules	Steroids and steroid derivatives	0.986781	B(ii)			344.727	397.198	forward	1.94206e+07	1.1388e+07	3.65856e+07	3.2285e+07	265298	4.30365e+07	2.95152e+06	6.41735e+07	3.02509e+07	3.45029e+07	2.26793e+07	3.97286e+06	4.00894e+07	4.81538e+07	8.82524e+06	3.55231e+07	3.38714e+07	3.50932e+07
Anandamide	#N/A	#N/A	#N/A	#N/A	#N/A	0.986725	B(ii)			636.51	348.289	forward	4.39396e+06	2.98564e+06	3.8493e+06	4.9702e+06	2.59988e+06	3.603e+06	1.43363e+07	3.49804e+06	5.06033e+06	4.31616e+06	4.30432e+06	5.58333e+06	4.02389e+06	3.7461e+06	3.82267e+06	5.4467e+06	4.84606e+06	2.41697e+06
Nb-trans-Feruloylserotonin glucoside	HMDB0032761	0	0	Organoheterocyclic compounds	Indoles and derivatives	0.986696	B(ii)			476.205	515.204	forward	1.43781e+06	293418	742458	782216	95217.5	941102	0	914971	458412	817091	705112	100781	576640	785409	213522	673931	713302	561696
2,6-Dimethylpyrazine	HMDB0035248	108-50-9	0	Organoheterocyclic compounds	Diazines	0.986453	B(ii)			760.992	109.076	forward	1.40741e+08	1.90408e+08	1.08926e+08	1.06017e+08	1.21748e+08	1.24005e+08	1.04201e+08	1.34393e+08	1.56847e+08	1.1862e+08	1.46726e+08	1.25981e+08	1.46167e+08	8.55694e+07	7.99288e+07	1.04246e+08	1.45187e+08	9.91193e+07
Phosphorylcholine	HMDB0001565	626852	C00588	Organic nitrogen compounds	Organonitrogen compounds	0.98592	B(ii)			526.681	184.073	forward	2.98131e+07	1.82454e+07	2.39029e+07	2.28006e+07	2.05268e+07	2.85886e+07	2.02309e+07	1.69457e+07	1.9257e+07	3.47402e+07	3.03679e+07	1.55656e+07	1.78888e+07	2.69381e+07	2.89393e+07	2.05374e+07	2.00597e+07	1.8999e+07
1-Methyluric acid	HMDB0003099	708-79-2	C16359	Organoheterocyclic compounds	Imidazopyrimidines	0.985698	B(ii)			190.366	181.037	forward	4.02387e+06	6.45502e+06	5.97134e+06	5.55171e+06	6.38393e+06	6.42096e+06	1.25277e+07	5.91204e+06	6.54519e+06	3.44699e+06	6.11654e+06	8.49678e+06	7.35176e+06	6.36346e+06	6.00504e+06	7.72915e+06	7.20133e+06	6.62229e+06
Histamine	#N/A	#N/A	#N/A	#N/A	#N/A	0.985661	B(ii)			65.5292	112.087	forward	1.23123e+09	4.2566e+07	1.38993e+09	3.58846e+08	5.24639e+07	3.24928e+08	4.46429e+07	1.42479e+09	8.54034e+08	9.04905e+08	3.10548e+08	4.38145e+07	5.80381e+08	4.69899e+08	2.8849e+08	2.24697e+08	9.41443e+08	9.41034e+08
Citric acid	HMDB0000094	77-92-9	C00158	Organic acids and derivatives	Carboxylic acids and derivatives	0.985597	B(ii)			494.442	191.02	forward	6.7743e+06	1.35672e+07	9.33866e+06	8.42543e+06	1.18792e+07	9.71152e+06	1.85531e+07	9.56719e+06	9.95608e+06	1.54095e+07	1.37895e+07	2.26058e+07	1.10075e+07	1.14602e+07	1.23931e+07	1.07242e+07	1.32793e+07	1.18433e+07
Dihydrojasmonic acid	HMDB0033601	98674-52-3	0	Lipids and lipid-like molecules	Fatty Acyls	0.985254	B(ii)			420.216	211.134	forward	1.74834e+06	2.00175e+06	1.42187e+06	1.57721e+06	2.37519e+06	1.80581e+06	1.82323e+06	2.14216e+06	2.13494e+06	1.02502e+07	1.92255e+06	1.67335e+06	2.85749e+06	1.74536e+06	4.18892e+06	1.30762e+06	1.56561e+06	1.53144e+06
Tryptamine	HMDB0000303	61-54-1	C00398	Organoheterocyclic compounds	Indoles and derivatives	0.984927	B(ii)			265.438	161.107	forward	1.94668e+07	727122	7.97138e+06	6.81445e+06	957300	1.01501e+07	835005	6.99302e+06	4.78207e+06	6.13277e+06	5.41132e+06	580557	5.61039e+06	3.75358e+06	1.23954e+07	6.2145e+06	6.76818e+06	6.66658e+06
O-Isopentenylhalfordinol	#N/A	#N/A	#N/A	#N/A	#N/A	0.984841	B(ii)			303.491	307.151	forward	1.46852e+06	1.11487e+06	1.47774e+06	1.52502e+06	1.68428e+06	1.37233e+06	952224	1.46512e+06	1.10828e+06	2.01057e+06	2.39844e+06	1.2101e+06	1.58554e+06	1.45678e+06	1.24658e+06	1.59208e+06	1.35868e+06	754247
8,9-DiHETrE	HMDB0002311	192461-96-4	C14773	Lipids and lipid-like molecules	Fatty Acyls	0.984797	B(ii)			475.376	337.239	forward	1.0694e+06	360379	2.63789e+06	3.03599e+06	1.76365e+06	236424	702326	282465	781390	586127	537668	386275	776733	382316	751373	901540	745325	836588
Adenine	HMDB0000034	73-24-5	C00147	Organoheterocyclic compounds	Imidazopyrimidines	0.999878	B(ii)			256.789	134.047	forward	5.03017e+07	6.05991e+07	5.51004e+07	4.65965e+07	5.56076e+07	4.89825e+07	1.04792e+08	4.16022e+07	5.16077e+07	4.88632e+07	6.22618e+07	1.06594e+08	5.63822e+07	4.9422e+07	3.44817e+07	5.96709e+07	5.77105e+07	6.05296e+07
D-Malic acid	HMDB0031518	636-61-3	C00497	Organic acids and derivatives	Hydroxy acids and derivatives	0.984314	B(ii)			535.651	133.014	forward	3.93555e+07	5.65707e+07	5.88174e+07	5.84294e+07	6.08688e+07	4.13026e+07	7.18501e+07	5.09753e+07	3.6598e+07	4.02442e+07	4.65492e+07	6.4159e+07	4.05809e+07	4.35422e+07	3.8093e+07	3.51965e+07	4.6785e+07	4.41534e+07
p-Hydroxyphenobarbital	HMDB0060537	0	0	Organoheterocyclic compounds	Diazines	0.983721	B(ii)			117.566	249.084	forward	8.10338e+07	1.38842e+08	4.28108e+07	6.34793e+07	1.24419e+08	5.73982e+07	8.0466e+07	8.2919e+07	8.28251e+07	3.27799e+07	1.18739e+08	5.72265e+07	9.85901e+07	6.01535e+07	8.86432e+07	1.09391e+08	8.41276e+07	6.01902e+07
Norsanguinarine	#N/A	#N/A	#N/A	#N/A	#N/A	0.983713	B(ii)			157.586	334.101	forward	1.14568e+07	2.88247e+07	8.48025e+06	2.82527e+07	6.82391e+06	1.16956e+07	5.09271e+06	2.60157e+07	2.23802e+07	3.48681e+07	2.84158e+07	1.30308e+07	2.28913e+07	5.75453e+06	3.09268e+07	2.31587e+07	1.72196e+07	3.71806e+07
(R) 2,3-Dihydroxy-3-methylvalerate	#N/A	#N/A	#N/A	#N/A	#N/A	0.98316	B(ii)			73.7818	149.081	forward	2.8237e+07	2.49191e+07	1.85845e+07	1.6405e+07	1.54073e+07	2.34569e+07	1.8339e+07	2.45483e+07	1.82745e+07	1.59539e+07	4.30983e+07	1.81553e+07	1.96149e+07	4.01503e+07	1.69587e+07	2.39789e+07	1.60942e+07	4.12878e+07
Cinnatriacetin A	HMDB0033932	0	0	Phenylpropanoids and polyketides	Cinnamic acids and derivatives	0.982513	B(ii)			417.858	377.135	forward	9.31017e+06	30444.9	6.40969e+06	5.56151e+06	0	1.18842e+07	690025	1.0452e+07	9.58785e+06	1.21425e+07	7.33535e+06	0	6.78372e+06	1.13861e+07	8.87452e+06	7.8682e+06	7.3481e+06	6.97825e+06
4-O-Methylmelleolide	HMDB0037039	96627-13-3	0	Lipids and lipid-like molecules	Prenol lipids	0.982103	B(ii)			349.333	415.208	forward	2.43724e+07	1.43894e+07	4.51553e+07	2.79503e+07	7.20908e+06	5.18856e+07	1.05027e+07	5.91767e+07	4.08872e+07	4.15438e+07	5.02568e+07	8.94357e+06	4.64979e+07	5.0869e+07	3.21352e+07	3.89013e+07	3.7835e+07	3.77428e+07
Oxolan-3-one	HMDB0002523	22929-52-8	0	Organoheterocyclic compounds	Dihydrofurans	0.981948	B(ii)			44.1651	87.0445	forward	2.79477e+08	5.12102e+07	1.48908e+08	1.21037e+08	3.15989e+07	1.47522e+08	3.15438e+07	5.44194e+07	6.02624e+07	8.42097e+07	7.20995e+07	3.63066e+07	1.12111e+08	7.86562e+07	1.17207e+08	8.4399e+07	8.85795e+07	1.11578e+08
Dimethylbenzimidazole	HMDB0003701	582-60-5	C03114	Organoheterocyclic compounds	Benzimidazoles	0.981432	B(ii)			428.357	143.107	forward	3.21663e+07	3.03422e+07	3.05065e+07	3.18372e+07	3.44253e+07	3.29256e+07	3.31417e+07	2.85486e+07	2.98272e+07	3.23663e+07	3.42934e+07	3.28979e+07	3.23627e+07	3.27765e+07	3.4155e+07	2.86581e+07	2.78396e+07	2.82432e+07
Galactan	HMDB0004162	39300-87-3	C05796	Organic oxygen compounds	Organooxygen compounds	0.980796	B(ii)			457.748	533.197	forward	971345	155103	861900	804931	125392	1.03817e+06	74630.9	498284	1.04416e+06	439819	255823	223211	1.04947e+06	767743	746213	809577	843934	823466
Tyrosyl-Tyrosine	#N/A	#N/A	#N/A	#N/A	#N/A	0.980395	B(ii)			327.18	345.151	forward	3.24268e+06	3.23445e+06	2.81139e+06	2.98935e+06	3.11319e+06	2.71716e+06	3.44444e+06	3.2299e+06	3.46251e+06	3.28316e+06	1.66014e+06	3.22956e+06	2.61553e+06	3.49285e+06	972858	3.42e+06	3.44351e+06	1.26727e+06
beta-Alanine	HMDB0000056	107-95-9	C00099	Organic acids and derivatives	Carboxylic acids and derivatives	0.980307	B(ii)			43.4271	90.0554	forward	7.18038e+08	5.9355e+08	7.28929e+08	7.02262e+08	5.37069e+08	6.8561e+08	5.2917e+08	4.76129e+08	5.91366e+08	5.03164e+08	7.81746e+08	4.7386e+08	6.97981e+08	7.83735e+08	6.14921e+08	6.19837e+08	6.2805e+08	6.49866e+08
Lafutidine	HMDB0240216	118288-08-7	0	Organic oxygen compounds	Organooxygen compounds	0.980132	B(ii)			279.066	432.186	forward	1.86911e+06	962893	3.33227e+06	2.74965e+06	529927	3.51309e+06	618393	3.85877e+06	2.65826e+06	2.76472e+06	2.5719e+06	636806	3.11387e+06	3.43841e+06	1.47717e+06	2.5364e+06	2.57099e+06	2.66364e+06
Fumaric acid	HMDB0000134	110-17-8	C00122	Organic acids and derivatives	Carboxylic acids and derivatives	0.98003	B(ii)			40.1998	115.003	forward	3.14651e+08	4.96863e+08	4.01407e+08	3.56297e+08	6.80803e+08	2.57494e+08	4.97458e+08	3.1453e+08	2.86944e+08	3.55423e+08	3.04036e+08	5.38037e+08	2.87047e+08	2.69861e+08	3.29435e+08	4.11699e+08	4.13295e+08	3.93238e+08
Uridine	#N/A	#N/A	#N/A	#N/A	#N/A	0.979882	B(ii)			108.157	243.062	forward	2.80192e+08	2.30389e+08	3.0122e+08	6.7084e+07	3.16985e+08	6.6684e+07	3.81427e+08	2.46028e+08	2.82106e+08	9.02208e+07	2.69769e+08	2.33344e+08	2.86465e+08	5.88094e+07	2.89821e+08	2.50854e+08	3.03562e+08	7.28671e+07
Estradiol	HMDB0000151	50-28-2	C00951	Lipids and lipid-like molecules	Steroids and steroid derivatives	0.979579	B(ii)			307.142	271.167	forward	1.57131e+06	914475	1.58416e+06	1.78352e+06	1.35101e+06	1.94277e+06	1.54481e+06	1.82732e+06	1.62062e+06	1.46201e+06	1.8687e+06	1.06122e+06	1.92991e+06	2.10121e+06	1.89515e+06	1.77255e+06	1.36387e+06	1.96235e+06
Falcarinone	HMDB0033693	810055	C08445	Organic oxygen compounds	Organooxygen compounds	0.979059	B(ii)			60.9674	241.154	forward	3.76377e+07	5.99744e+07	5.3388e+07	4.98437e+07	4.99719e+07	6.32781e+07	5.79399e+07	5.26047e+07	4.65394e+07	4.64148e+07	5.89948e+07	6.18043e+07	5.14375e+07	6.45525e+07	5.89552e+07	5.65747e+07	4.96578e+07	5.57741e+07
Alantolactone	HMDB0035906	546-43-0	C09289	Lipids and lipid-like molecules	Prenol lipids	0.698027	B(iii)			355.093	233.154	forward	1.86134e+06	2.14901e+06	2.56407e+06	2.13033e+06	1.35827e+06	2.5222e+06	1.31823e+06	3.20493e+06	2.09015e+06	2.72279e+06	4.20876e+06	2.30823e+06	2.69566e+06	2.62885e+06	1.83607e+06	2.27949e+06	2.43846e+06	2.19245e+06
Methylpyrazine	HMDB0033112	109-08-0	0	Organoheterocyclic compounds	Diazines	0.978551	B(ii)			48.6891	95.0608	forward	4.90887e+07	9.68262e+07	7.78079e+07	4.99282e+07	5.26655e+07	5.31235e+07	5.07854e+06	6.5835e+07	3.97175e+07	4.78218e+07	5.49971e+07	5.29797e+07	9.64018e+07	6.26451e+07	5.85904e+07	5.29079e+07	4.07239e+07	5.29229e+07
3-Methylpyrrolo[1,2-a]pyrazine	HMDB0033172	64608-61-3	0	Organoheterocyclic compounds	Pyrrolotriazines	0.978227	B(ii)			322.862	134.071	forward	9.80588e+06	1.14361e+07	9.41785e+06	1.02039e+07	1.13028e+07	9.00928e+06	1.10352e+07	9.2907e+06	9.68203e+06	9.52597e+06	8.92364e+06	1.07344e+07	9.12974e+06	9.06278e+06	9.34093e+06	9.92883e+06	9.66394e+06	8.65311e+06
3-Phenoxybenzoic acid	HMDB0041807	3739-38-6	0	Benzenoids	Benzene and substituted derivatives	0.97819	B(ii)			343	213.056	forward	1.74544e+06	1.77471e+06	1.67066e+06	1.98764e+06	1.91458e+06	1.40867e+06	1.94509e+06	1.50169e+06	1.74092e+06	1.5858e+06	3.00721e+06	1.76542e+06	1.79125e+06	1.5374e+06	1.76722e+06	1.89756e+06	1.77821e+06	1.76414e+06
Heterophyllin	HMDB0034660	0	0	Phenylpropanoids and polyketides	Flavonoids	0.978026	B(ii)			381.116	505.22	forward	955992	56313.8	1.05263e+06	914314	0	2.15034e+06	0	1.18829e+06	1.14187e+06	957196	801139	49313.3	1.39472e+06	1.45596e+06	981948	976144	1.00561e+06	978915
Rotundine B	HMDB0035232	0	0	Organoheterocyclic compounds	Pyridines and derivatives	0.977787	B(ii)			428.851	234.185	forward	1.18865e+06	1.2458e+06	1.22528e+06	1.00939e+06	1.23916e+06	1.28419e+06	1.24795e+06	144123	1.1955e+06	1.24761e+06	1.51712e+06	1.52044e+06	1.1821e+06	1.31057e+06	1.33704e+06	1.43811e+06	1.11678e+06	1.13512e+06
Limonin	HMDB0035921	1180-71-8	C03514	Lipids and lipid-like molecules	Prenol lipids	0.977703	B(ii)			367.747	471.199	forward	754974	331370	2.39211e+06	1.23468e+06	130734	1.37545e+06	220981	4.76496e+06	843139	2.47094e+06	2.97838e+06	130220	1.50303e+06	2.10015e+06	349043	1.51119e+06	1.45387e+06	1.39998e+06
alpha-Bixin	HMDB0035317	6983-79-5	0	Lipids and lipid-like molecules	Prenol lipids	0.930474	B(ii)			258.293	395.227	forward	712537	610965	876067	985992	797869	1.00765e+06	882054	561805	1.00372e+06	822206	901408	1.04101e+06	1.13641e+06	881734	795336	637143	569562	721934
Monoethyl carbonate	#N/A	#N/A	#N/A	#N/A	#N/A	0.976901	B(ii)			111.606	91.0382	forward	1.48201e+07	0	2.39631e+06	4.41913e+06	341521	8.30356e+06	7.48621e+06	0	2.73136e+06	6.82615e+06	0	536788	2.4055e+06	4.32602e+06	1.76141e+07	5.21567e+06	2.66088e+06	5.68572e+06
17-Hydroxypregnenolone sulfate	HMDB0000416	2477-77-2	0	Lipids and lipid-like molecules	Steroids and steroid derivatives	0.976841	B(ii)			334.64	413.193	forward	1.58215e+06	336335	2.71324e+06	1.96749e+06	158523	3.04289e+06	100997	3.5938e+06	1.29022e+06	2.49781e+06	1.71185e+06	81773.9	2.02867e+06	1.94808e+06	1.19244e+06	1.20651e+06	1.75181e+06	1.67403e+06
2-Methyl-3-propylpyrazine	#N/A	#N/A	#N/A	#N/A	#N/A	0.976492	B(ii)			790.626	137.107	forward	2.28773e+07	1.35062e+07	1.00417e+07	1.58029e+07	9.39802e+06	1.52516e+07	1.35036e+07	1.46717e+07	1.50493e+07	1.99281e+07	1.64311e+07	6.92104e+06	1.09298e+07	1.54829e+07	1.5207e+07	1.80292e+07	9.14336e+06	1.26256e+07
Luteolin	HMDB0005800	491-70-3	C01514	Phenylpropanoids and polyketides	Flavonoids	0.975869	B(ii)			361.405	285.041	forward	879262	265382	576295	573933	204080	718024	220544	684509	719044	545596	495582	325930	652952	551154	805268	595921	635212	662456
5-Hydroxyindoleacetaldehyde	HMDB0004073	1892-21-3	C05634	Organoheterocyclic compounds	Indoles and derivatives	0.975866	B(ii)			366.596	176.071	forward	2.0803e+06	3.64822e+06	2.91498e+06	2.39341e+06	2.88885e+06	2.18835e+06	1.93131e+06	3.24806e+06	1.5833e+06	2.51469e+06	3.53122e+06	1.50653e+06	1.96725e+06	2.53961e+06	1.27722e+06	2.59512e+06	2.29192e+06	2.45127e+06
Hydroxystrobilurin D	HMDB0034760	113489-65-9	0	Lipids and lipid-like molecules	Fatty Acyls	0.975842	B(ii)			406.953	459.235	forward	1.42095e+07	836660	8.95484e+06	6.31719e+06	586024	2.13369e+07	68267	6.29783e+06	7.64373e+06	7.9823e+06	3.01453e+06	650285	7.61324e+06	7.73387e+06	4.40707e+06	6.32375e+06	7.66643e+06	6.37145e+06
3-Hydroxyphenylacetic acid	HMDB0000440	621-37-4	C05593	Benzenoids	Phenols	0.975171	B(ii)			347.598	151.04	forward	4.91441e+06	3.63188e+06	5.38349e+06	6.21407e+06	8.50714e+06	7.44995e+06	6.50989e+06	6.73184e+06	6.64444e+06	7.67865e+06	2.08722e+07	4.77219e+06	7.80659e+06	6.17581e+06	9.93079e+06	6.52163e+06	7.15661e+06	6.99106e+06
But-2-enoic acid	HMDB0010720	3724-65-0	C01771	Lipids and lipid-like molecules	Fatty Acyls	0.975032	B(ii)			48.0281	85.0288	forward	2.3196e+07	5.94674e+07	3.2085e+07	2.57783e+07	8.50303e+07	2.62376e+07	6.07201e+07	2.48331e+07	2.62211e+07	3.0221e+07	2.91182e+07	8.92025e+07	2.44909e+07	2.23328e+07	2.47227e+07	4.01726e+07	3.84167e+07	4.27373e+07
Phenethyl rutinoside	HMDB0032622	88510-08-1	0	Organic oxygen compounds	Organooxygen compounds	0.974829	B(ii)			279.215	431.183	forward	7.3357e+06	3.19439e+06	1.62084e+07	1.12446e+07	2.10451e+06	1.38622e+07	2.63513e+06	1.76228e+07	1.03913e+07	1.27499e+07	9.96843e+06	1.23668e+06	1.2668e+07	1.45728e+07	5.19286e+06	1.13176e+07	1.0242e+07	1.13194e+07
Alpha-dimorphecolic acid	HMDB0004670	73543-67-6	C14767	Lipids and lipid-like molecules	Fatty Acyls	0.99862	B(ii)			512.837	295.228	forward	1.88171e+07	8.82139e+06	1.0773e+07	1.12429e+07	8.02419e+06	1.41932e+07	8.035e+06	1.15048e+07	1.01759e+07	3.40825e+07	1.15062e+07	8.2615e+06	9.61698e+06	1.42939e+07	2.21159e+07	1.20504e+07	1.32448e+07	1.37854e+07
Pterosin K	#N/A	#N/A	#N/A	#N/A	#N/A	0.974096	B(ii)			321.81	267.113	forward	5.48284e+06	7.30837e+06	8.21736e+06	6.62364e+06	8.13149e+06	7.02709e+06	6.43535e+06	8.84025e+06	6.48574e+06	1.02264e+07	8.90413e+06	7.34624e+06	6.57715e+06	7.46438e+06	5.19318e+06	7.1028e+06	7.50175e+06	7.15008e+06
Phenol	HMDB0000228	108-95-2	C00146	Benzenoids	Phenols	0.973579	B(ii)			337.169	95.0495	forward	9.9717e+06	2.21325e+06	7.20692e+06	4.51638e+06	0	8.11141e+06	333677	1.30991e+07	3.1463e+06	6.3282e+06	1.89672e+07	1.04545e+06	4.9148e+06	7.6018e+06	4.25986e+06	6.51725e+06	6.32853e+06	6.79869e+06
Aspartyl-Glutamine	HMDB0028751	0	0	Organic acids and derivatives	Carboxylic acids and derivatives	0.973302	B(ii)			294.878	262.097	forward	1.99106e+06	1.08937e+07	2.54151e+06	2.26828e+06	1.5629e+07	2.12218e+06	7.9742e+06	2.13697e+06	2.03047e+06	2.29582e+06	7.25527e+06	1.3856e+07	2.75139e+06	3.12322e+06	1.97459e+06	4.40486e+06	5.20391e+06	4.22569e+06
Mauritianin	HMDB0040562	109008-28-8	0	Phenylpropanoids and polyketides	Flavonoids	0.973095	B(ii)			240.867	739.226	forward	1.05978e+08	1.36505e+08	1.52066e+08	1.27687e+08	1.30231e+08	1.4351e+08	1.81229e+08	1.45612e+08	1.21196e+08	1.36766e+08	1.79509e+08	1.63737e+08	1.30893e+08	1.50838e+08	9.77619e+07	1.52113e+08	1.35942e+08	1.61669e+08
3-Methyldioxyindole	HMDB0004186	3040-34-4	C05834	Organoheterocyclic compounds	Indoles and derivatives	0.973087	B(ii)			277.899	164.071	forward	8.6301e+06	1.0377e+07	8.20147e+06	8.55834e+06	9.01517e+06	1.08244e+07	8.12972e+06	9.35495e+06	8.80436e+06	8.62986e+06	1.10554e+07	8.64878e+06	9.31841e+06	9.40133e+06	9.09622e+06	9.10549e+06	9.16051e+06	9.51059e+06
N-Acetyldehydroanonaine	#N/A	#N/A	#N/A	#N/A	#N/A	0.972958	B(ii)			142.55	306.106	forward	0	648665	5.186e+06	7.84886e+06	298416	5.20436e+06	668538	2.13459e+06	0	5.50894e+06	5.70567e+06	7.34456e+06	220194	1.23007e+07	1.2196e+06	3.30773e+06	212626	7.19291e+06
Dimethyl dialkyl ammonium chloride	#N/A	#N/A	#N/A	#N/A	#N/A	0.97283	B(ii)			708.26	304.299	forward	7.27073e+06	2.29565e+06	4.83648e+06	4.96123e+06	2.37659e+07	9.45126e+06	3.5771e+06	1.20163e+07	2.60721e+07	1.60948e+07	1.26817e+06	9.01936e+06	1.07653e+07	2.76785e+07	5.54155e+07	1.36959e+07	5.89861e+07	1.27713e+07
N1-Acetylspermidine	HMDB0001276	14278-49-0	C00612	Organic acids and derivatives	Carboximidic acids and derivatives	0.972786	B(ii)			78.2903	188.176	forward	1.47629e+08	1.15462e+08	2.20164e+08	1.55117e+08	1.84848e+07	1.12095e+08	9.64386e+06	1.90472e+08	6.26199e+07	9.33147e+07	2.18492e+08	4.03217e+07	1.17276e+08	1.54775e+08	6.19355e+07	1.18854e+08	9.47256e+07	1.08852e+08
3-Hydroxypicolinic acid	HMDB0013188	874-24-8	C18620	Organoheterocyclic compounds	Pyridines and derivatives	0.972374	B(ii)			66.3124	138.019	forward	4.75132e+07	8.19703e+07	7.75941e+07	6.14635e+07	6.56162e+07	7.49053e+07	8.62901e+07	7.79574e+07	1.1625e+08	6.74387e+07	7.79559e+07	5.56129e+07	7.87224e+07	8.05065e+07	8.92171e+07	6.23e+07	5.50959e+07	8.08783e+07
N-Acetyl-2,6-diethylaniline	HMDB0032854	16665-89-7	0	Benzenoids	Benzene and substituted derivatives	0.972199	B(ii)			428.741	192.138	forward	2.11549e+06	1.97324e+06	2.01157e+06	2.14011e+06	2.57766e+06	2.13533e+06	2.51566e+06	2.20056e+06	1.93289e+06	2.13915e+06	2.88776e+06	2.47128e+06	2.48316e+06	2.60238e+06	2.26114e+06	5.27285e+06	4.68003e+06	5.0605e+06
3-Methoxy-4,5-methylenedioxycinnamaldehyde	HMDB0035303	74683-19-5	0	Organoheterocyclic compounds	Benzodioxoles	0.972161	B(ii)			876.713	207.065	forward	1.64916e+06	1.66127e+06	1.6692e+06	1.40167e+06	1.93222e+06	1.79187e+06	1.7543e+06	1.66202e+06	1.34973e+06	1.61171e+06	1.62253e+06	1.31122e+06	1.4048e+06	1.74474e+06	1.57287e+06	1.20791e+06	1.406e+06	1.6572e+06
2-Piperidinone	HMDB0011749	675-20-7	0	Organoheterocyclic compounds	Piperidines	0.971655	B(ii)			892.849	100.076	forward	1.22857e+08	1.23984e+08	1.20784e+08	1.29223e+08	7.98965e+07	1.35348e+08	1.04681e+08	1.32858e+08	1.36476e+08	1.29956e+08	4.10414e+07	1.22298e+08	1.75153e+08	1.65886e+08	1.36126e+08	1.47537e+08	1.30533e+08	1.36617e+08
Cortisol	HMDB0000063	50-23-7	C00735	Lipids and lipid-like molecules	Steroids and steroid derivatives	0.971049	B(ii)			367.236	361.203	forward	1.19499e+07	5.12087e+06	2.39639e+07	1.74622e+07	2.46692e+06	3.333e+07	3.33394e+06	3.16753e+07	1.54901e+07	2.52662e+07	3.99261e+07	1.77857e+06	2.56448e+07	3.07073e+07	1.73774e+07	1.69466e+07	1.6289e+07	1.99964e+07
Hydrocinnamic acid	HMDB0000764	501-52-0	C05629	Phenylpropanoids and polyketides	Phenylpropanoic acids	0.970809	B(ii)			284.723	151.075	forward	2.61529e+06	4.66068e+06	4.7537e+06	3.47233e+06	5.67612e+06	2.92716e+06	2.72277e+06	2.60378e+06	4.51027e+06	3.36388e+06	2.58332e+06	9.35981e+06	6.48966e+06	3.82704e+06	2.5217e+06	4.43356e+06	4.17421e+06	4.12562e+06
Uridine diphosphate-N-acetylglucosamine	HMDB0000290	528-04-1	C00043	Nucleosides, nucleotides, and analogues	Pyrimidine nucleotides	0.970641	B(ii)			51.4327	606.075	forward	4.00683e+07	7.2904e+06	2.93126e+06	5.34633e+07	8.65269e+06	3.28828e+06	1.6043e+07	6.5772e+06	3.04268e+06	4.16875e+06	6.57248e+06	1.62183e+07	2.98557e+06	4.59414e+06	3.5487e+06	5.41742e+06	5.70031e+06	5.01354e+06
Paucine	#N/A	#N/A	#N/A	#N/A	#N/A	0.970527	B(ii)			133.406	251.136	forward	1.71929e+06	1.95659e+06	965152	465349	1.07776e+06	1.14535e+06	1.64362e+06	1.04122e+06	720999	1.07218e+06	1.13085e+06	597144	1.71652e+06	621636	1.64445e+06	1.04908e+06	1.56434e+06	540580
5-Hydroxyindoleacetylglycine	#N/A	#N/A	#N/A	#N/A	#N/A	0.970525	B(ii)			99.8975	249.084	forward	4.34934e+07	4.29058e+07	1.36379e+07	2.1691e+07	5.29217e+07	1.75092e+07	4.21623e+07	3.79296e+07	5.46334e+07	1.91119e+07	1.36918e+07	6.73248e+06	5.85773e+07	1.43271e+07	4.94835e+07	3.35377e+06	4.8961e+07	2.07919e+07
5-Methyldihydrofolic acid	HMDB0006486	59904-24-4	0	Organoheterocyclic compounds	Pteridines and derivatives	0.970447	B(ii)			479.634	458.181	forward	704617	365004	908583	829161	225615	994126	652461	1.29698e+06	708752	1.41869e+06	1.66181e+06	327591	802817	1.00738e+06	597988	887452	806173	837995
Phenylacetaldehyde	#N/A	#N/A	#N/A	#N/A	#N/A	0.970303	B(ii)			172.587	121.065	forward	3.26278e+08	1.89832e+07	2.43753e+08	2.03531e+08	6.68979e+06	2.47165e+08	3.9679e+06	3.36758e+08	1.84722e+08	9.50566e+07	2.30427e+08	5.67379e+06	1.96569e+08	1.8635e+08	9.50089e+07	6.19226e+07	2.04466e+08	5.46331e+07
Norvaline	HMDB0013716	760-78-1	C01799	Organic acids and derivatives	Carboxylic acids and derivatives	0.970172	B(ii)			107.168	118.086	forward	3.59433e+07	3.49845e+07	3.72233e+07	3.81393e+07	3.20032e+07	2.98237e+07	5.62985e+07	3.56787e+07	4.04571e+07	2.91781e+07	4.55073e+07	4.74448e+07	3.84882e+07	3.16085e+07	3.45161e+07	3.30741e+07	4.04192e+07	3.59617e+07
D-Aspartic acid	HMDB0006483	1783-96-6	C00402	Organic acids and derivatives	Carboxylic acids and derivatives	0.970033	B(ii)			51.636	134.045	forward	1.65219e+07	4.94982e+07	3.33666e+07	4.36702e+07	1.8517e+09	1.95643e+07	1.19238e+09	8.84696e+07	5.62983e+07	8.80159e+07	1.35273e+07	1.39514e+09	4.31093e+07	2.37612e+07	4.27216e+07	5.62612e+07	4.62224e+07	3.59767e+07
Aspartame	HMDB0001894	22839-47-0	C11045	Organic acids and derivatives	Carboxylic acids and derivatives	0.586835	B(iii)			206.321	293.115	forward	2.54832e+07	5.77584e+06	3.20386e+07	2.90713e+07	1.71447e+07	2.89357e+07	8.37052e+06	2.51894e+07	2.32748e+07	1.84611e+07	2.69105e+07	1.97274e+07	3.3407e+07	3.34331e+07	2.89011e+07	2.09238e+07	2.0227e+07	2.08389e+07
3-Hydroxybenzyl alcohol	HMDB0059712	620-24-6	0	Benzenoids	Benzene and substituted derivatives	0.969197	B(ii)			202.953	123.045	forward	7.99576e+06	5.6441e+06	1.36251e+07	1.3063e+07	2.25754e+06	1.62589e+07	1.76016e+06	1.24708e+07	1.31037e+07	8.44811e+06	6.8194e+06	2.94947e+06	2.34183e+07	1.9402e+07	8.03513e+06	1.21123e+07	1.14552e+07	1.1255e+07
5-Formiminotetrahydrofolic acid	HMDB0001534	2311-81-1	C00664	Organoheterocyclic compounds	Pteridines and derivatives	0.969052	B(ii)			386.083	473.193	forward	1.51064e+07	3.64951e+06	6.19293e+06	3.45245e+06	705120	7.63499e+06	431632	1.22521e+07	5.46577e+06	1.0465e+07	1.07358e+07	1.04286e+06	2.89282e+06	4.12776e+06	1.84415e+06	5.67039e+06	5.448e+06	4.61481e+06
Gambogic acid	HMDB0034095	2752-65-0	C10062	Organoheterocyclic compounds	Benzopyrans	0.968753	B(ii)			264.334	629.311	forward	111812	411257	210454	196710	347464	233684	308916	433921	274708	484318	449104	351577	385680	357482	103264	288103	410081	351509
1-Methyl-2-pyrrolecarboxaldehyde	HMDB0040582	1192-58-1	0	Organic oxygen compounds	Organooxygen compounds	0.968556	B(ii)			816.474	110.06	forward	2.93009e+07	2.56261e+07	2.25997e+07	3.01681e+07	1.22656e+07	2.50157e+07	1.79747e+07	1.41814e+07	2.32215e+07	1.49863e+07	1.86657e+07	1.60013e+07	1.92525e+07	1.56235e+07	1.27006e+07	2.95384e+07	1.61267e+07	2.68336e+07
Artonin T	HMDB0029905	161017-03-4	0	Organic oxygen compounds	Organooxygen compounds	0.968555	B(ii)			107.471	451.18	forward	937250	1.2252e+06	296250	894123	1.11443e+06	819560	589654	374437	2.02666e+06	290818	490945	1.00136e+06	2.43575e+06	1.74295e+06	1.19704e+06	1.21415e+06	698774	1.24625e+06
Uric acid	#N/A	#N/A	#N/A	#N/A	#N/A	0.968549	B(ii)			77.7595	167.021	forward	6.79644e+06	6.92946e+07	2.76824e+07	2.2224e+07	5.43045e+06	1.08709e+07	4.16481e+06	9.49143e+06	5.44239e+06	1.22689e+07	1.38259e+07	1.08291e+08	1.08256e+07	8.61264e+06	5.06171e+06	2.99886e+07	1.09843e+07	2.92765e+07
Dethiobiotin	HMDB0003581	533-48-2	C01909	Lipids and lipid-like molecules	Fatty Acyls	0.967589	B(ii)			201.815	213.125	forward	1.74714e+07	5.24962e+06	2.31307e+07	2.13689e+07	4.80026e+06	2.03444e+07	9.73939e+06	2.08231e+07	1.56027e+07	1.78466e+07	1.90961e+07	5.55331e+06	2.30205e+07	2.21646e+07	2.02603e+07	1.57995e+07	1.63491e+07	1.67983e+07
4-Dodecylbenzenesulfonic Acid	HMDB0059915	0	0	Benzenoids	Benzene and substituted derivatives	0.967013	B(ii)			504.815	325.185	forward	2.98059e+07	2.69123e+07	5.09789e+07	4.322e+07	4.65203e+07	5.008e+07	6.25094e+07	8.70051e+07	6.80298e+07	6.28462e+07	4.58593e+07	5.42798e+07	3.76283e+07	3.5509e+07	4.55993e+07	6.40663e+07	5.42594e+07	6.41074e+07
Austalide F	HMDB0034434	81543-06-8	0	Organoheterocyclic compounds	Benzopyrans	0.966732	B(ii)			289.444	491.225	forward	8.42218e+06	4.73449e+06	4.40686e+06	3.08148e+06	739323	7.34747e+06	1.44136e+06	4.95427e+06	3.152e+06	6.49345e+06	4.75371e+06	2.8683e+06	3.29338e+06	3.6174e+06	2.63158e+06	4.22341e+06	4.17816e+06	3.6376e+06
Threonic acid	#N/A	#N/A	#N/A	#N/A	#N/A	0.966337	B(ii)			773.222	135.031	forward	2.42415e+08	7.96053e+06	1.24821e+08	2.10909e+08	1.03691e+08	1.0326e+08	1.93945e+08	1.89459e+08	1.01099e+08	1.59586e+08	2.74413e+08	1.25999e+08	8.17803e+06	8.57483e+07	8.47501e+07	9.73437e+07	1.00967e+08	3.02416e+08
Sphinganine	HMDB0000269	764-22-7	C00836	Organic nitrogen compounds	Organonitrogen compounds	0.966065	B(ii)			554.204	302.305	forward	1.86528e+07	1.05151e+07	1.66124e+07	1.28252e+07	1.36518e+07	2.85426e+07	1.34923e+07	2.57399e+07	2.06615e+07	1.28312e+07	2.69204e+07	1.62006e+07	3.08139e+07	1.31825e+07	3.17865e+07	1.5835e+07	1.02785e+07	1.36527e+07
Phytosphingosine	HMDB0004610	554-62-1	C12144	Organic nitrogen compounds	Organonitrogen compounds	0.965919	B(ii)			471.155	318.3	forward	7.40675e+07	5.64944e+07	8.39597e+07	5.87958e+07	5.62515e+07	9.75927e+07	3.72843e+07	9.1321e+07	8.16102e+07	4.96973e+07	1.17246e+08	6.31914e+07	1.22963e+08	8.66559e+07	1.515e+08	9.51384e+07	9.09508e+07	9.5012e+07
1,2,3,4-Tetrahydro-beta-carboline	HMDB0012488	0	0	Organoheterocyclic compounds	Indoles and derivatives	0.96576	B(ii)			288.291	173.107	forward	8.99936e+06	1.10414e+07	2.19345e+07	1.48564e+07	9.01421e+06	1.24048e+07	2.2898e+07	2.42663e+07	1.28826e+07	2.74556e+07	1.55493e+06	9.62481e+06	1.62757e+07	1.62076e+07	8.02007e+06	1.63961e+07	1.6636e+07	1.64333e+07
(E)-2-Butenal	HMDB0034233	123-73-9	0	Organic oxygen compounds	Organooxygen compounds	0.965344	B(ii)			74.2998	71.0497	forward	3.87646e+06	2.82274e+06	4.253e+06	4.10894e+06	3.04382e+06	4.40689e+06	3.92947e+06	4.01677e+06	2.12341e+06	3.7923e+06	7.06529e+06	3.71926e+06	5.38563e+06	4.98584e+06	3.23735e+06	5.7935e+06	3.17201e+06	4.5189e+06
Asymmetric dimethylarginine	HMDB0001539	30315-93-6	C03626	Organic acids and derivatives	Carboxylic acids and derivatives	0.755743	B(iii)			70.3648	203.15	forward	4.49024e+08	5.3458e+08	5.45116e+08	5.8982e+08	4.6588e+08	6.62183e+08	4.5729e+08	6.17993e+08	5.13391e+08	6.21307e+08	7.00969e+08	5.06417e+08	5.28002e+08	6.44043e+08	6.26791e+08	5.77471e+08	4.9426e+08	5.97026e+08
Dihydroxyfumitremorgin C	HMDB0038581	111427-99-7	0	0	0	0.964418	B(ii)			449.534	412.194	forward	1.99394e+06	787255	1.34552e+06	1.56215e+06	334958	1.87092e+06	794786	2.0082e+06	1.54715e+06	2.00015e+06	2.02163e+06	348853	1.88459e+06	2.08327e+06	1.36353e+06	1.77505e+06	1.91397e+06	1.91074e+06
2-Hydroxyadenine	HMDB0000403	3373-53-3	0	Organoheterocyclic compounds	Imidazopyrimidines	0.964368	B(ii)			89.2773	152.057	forward	1.5329e+07	1.00809e+07	5.12407e+06	4.19001e+06	2.01853e+07	3.60712e+06	5.88594e+06	1.619e+07	1.13357e+07	2.12199e+07	6.82701e+06	1.21201e+07	9.99101e+06	4.26826e+06	1.35732e+07	1.31428e+07	1.45214e+07	1.20726e+07
Amaranthussaponin II	HMDB0041352	139742-10-2	0	Lipids and lipid-like molecules	Prenol lipids	0.963953	B(ii)			257.125	971.48	forward	942644	63670.2	1.00088e+06	1.16814e+06	0	912343	0	797069	729431	570668	779099	0	821017	973283	914030	686507	716482	686710
Xanthine	#N/A	#N/A	#N/A	#N/A	#N/A	0.963485	B(ii)			95.196	151.026	forward	6.98577e+07	1.1411e+07	1.90743e+07	1.62818e+07	1.67434e+08	5.50771e+06	1.00151e+08	6.85911e+07	5.44933e+07	8.31403e+06	3.59507e+07	1.53937e+07	5.49277e+07	9.17035e+06	6.72557e+07	1.36686e+07	8.23786e+07	1.01878e+07
Betaine aldehyde	#N/A	#N/A	#N/A	#N/A	#N/A	0.963336	B(ii)			687.469	102.092	forward	4.97157e+07	6.18193e+07	3.16658e+07	4.19909e+07	3.7275e+07	3.62199e+07	5.6265e+07	4.38618e+07	3.96529e+07	4.35535e+07	4.71099e+07	7.64299e+07	3.39715e+07	2.7849e+07	4.58099e+07	2.9545e+07	7.20106e+07	3.46376e+07
Estrone glucuronide	HMDB0004483	2479-90-5	C11133	Lipids and lipid-like molecules	Steroids and steroid derivatives	0.963	B(ii)			438.735	445.183	forward	8.14258e+06	1.9709e+06	1.01474e+07	9.88282e+06	90275.9	9.90637e+06	1.1251e+06	7.1033e+06	8.20577e+06	5.17178e+06	4.24946e+06	1.42631e+06	9.11796e+06	9.71243e+06	1.70881e+06	4.92334e+06	7.14785e+06	6.71393e+06
Isoglobotriaose	HMDB0006598	41744-59-6	0	Lipids and lipid-like molecules	Fatty Acyls	0.962705	B(ii)			421.973	503.204	forward	274297	12802.1	195353	195480	17443.6	529364	0	207075	341502	262339	149768	0	430093	324376	215826	188829	186460	203977
Azelaic acid	HMDB0000784	123-99-9	C08261	Lipids and lipid-like molecules	Fatty Acyls	0.961944	B(ii)			316.358	187.097	forward	3.42702e+06	6.17806e+06	7.32423e+06	7.92614e+06	7.66614e+06	4.69811e+06	1.43981e+07	8.55438e+06	5.53679e+06	4.24629e+06	4.55521e+06	5.28458e+06	1.12769e+07	5.00795e+06	7.02185e+06	6.35547e+06	6.1956e+06	6.70514e+06
2-(Methylthio)propane	#N/A	#N/A	#N/A	#N/A	#N/A	0.961879	B(ii)			85.4506	91.0546	forward	1.42854e+07	4.06183e+07	5.14021e+06	4.59587e+06	6.65889e+07	1.61125e+07	8.98571e+07	3.34403e+07	6.97239e+06	8.87765e+06	2.45525e+07	6.04039e+07	3.73133e+06	1.97746e+07	1.53783e+07	3.55539e+07	3.06378e+06	7.90458e+06
Caffeine	HMDB0001847	21399	C07481	Organoheterocyclic compounds	Imidazopyrimidines	0.674272	B(iii)			60.0404	195.088	forward	5.48994e+07	6.07308e+07	6.00708e+07	5.65997e+07	4.68376e+07	7.60904e+07	5.29121e+07	5.94101e+07	5.38745e+07	6.16182e+07	6.0237e+07	5.69975e+07	6.28706e+07	7.27414e+07	7.42242e+07	6.87903e+07	5.60841e+07	6.28914e+07
Rubraflavone D	HMDB0030631	54835-66-4	0	Phenylpropanoids and polyketides	Flavonoids	0.96132	B(ii)			415.016	489.224	forward	201082	0	386457	176628	0	465381	0	335300	396883	205200	196336	0	390171	392882	535382	304128	356330	291343
5'-Hydroxycotinine	HMDB0001427	61192-50-5	0	Organoheterocyclic compounds	Pyridines and derivatives	0.960566	B(ii)			199.268	193.097	forward	1.19693e+07	4.63443e+06	9.82299e+06	7.53881e+06	3.75446e+06	9.64202e+06	4.11013e+06	1.40489e+07	7.56964e+06	1.01243e+07	6.06795e+06	3.23167e+06	1.16645e+07	1.30112e+07	1.66609e+07	1.27494e+07	9.55188e+06	1.58005e+07
4-Hydroxy-2,6-dimethylaniline	#N/A	#N/A	#N/A	#N/A	#N/A	0.960258	B(ii)			172.317	138.091	forward	8.86555e+07	6.59254e+06	6.53907e+07	1.49876e+07	5.23922e+06	6.64818e+07	7.26521e+06	8.82364e+07	4.6484e+07	2.41914e+07	6.23068e+07	6.21855e+06	5.18549e+07	4.93482e+07	2.47527e+07	1.60976e+07	5.3817e+07	1.33714e+07
6,11-Dihydroxy-3-methyl-3-(4-methyl-3-pentenyl)-3H,7H-pyrano[2,3-c]xanthen-7-one	HMDB0040350	35338-77-3	0	Organoheterocyclic compounds	Benzopyrans	0.960041	B(ii)			87.7841	379.158	forward	2.25194e+06	5.9253e+06	4.52034e+06	3.93214e+06	5.10698e+06	2.80914e+06	2.66354e+06	3.5601e+06	2.6538e+06	3.57717e+06	3.11674e+06	6.60762e+06	2.00538e+06	2.86925e+06	1.4244e+06	3.75561e+06	3.06087e+06	4.23749e+06
Glyceraldehyde	#N/A	#N/A	#N/A	#N/A	#N/A	0.959563	B(ii)			840.995	89.0238	forward	1.50582e+07	1.34904e+07	1.30153e+07	1.38403e+07	1.51485e+07	1.5946e+07	1.33231e+07	1.54274e+07	1.17134e+07	1.30862e+07	2.17605e+07	1.16519e+07	1.58874e+07	1.37632e+07	1.6713e+07	2.39552e+07	1.42203e+07	1.15174e+07
Austalide J	HMDB0030156	87833-51-0	0	0	0	0.958742	B(ii)			413.788	445.219	forward	306468	1.59119e+06	831524	888801	1.55516e+06	432107	107752	698901	1.2106e+06	518109	350114	1.1323e+06	617090	781053	162631	828639	654588	703463
Carnosic acid	#N/A	#N/A	#N/A	#N/A	#N/A	0.999571	B(ii)			428.764	333.203	forward	1.03746e+08	2.83225e+07	1.58093e+08	1.93181e+08	9.41888e+07	2.41476e+07	6.42903e+07	2.87711e+07	4.3018e+07	3.88e+07	1.87717e+07	2.38423e+07	3.77537e+07	2.65348e+07	4.45144e+07	1.42225e+08	6.71184e+07	6.64319e+07
Thymine	#N/A	#N/A	#N/A	#N/A	#N/A	0.958494	B(ii)			154.235	125.035	forward	6.50865e+07	2.94213e+07	1.12693e+08	6.7852e+07	1.60266e+07	7.6905e+07	3.30784e+07	9.91841e+07	5.44197e+07	6.15999e+07	1.22559e+08	3.59182e+07	5.71828e+07	5.73933e+07	4.18411e+07	6.40206e+07	6.10328e+07	6.29199e+07
Tridecanoic acid	#N/A	#N/A	#N/A	#N/A	#N/A	0.958247	B(ii)			597.722	213.186	forward	8.73955e+07	1.07826e+08	7.7056e+07	7.57974e+07	1.19867e+08	9.53619e+07	7.194e+07	1.02125e+08	9.32552e+07	8.19411e+07	8.16852e+07	1.20734e+08	9.87677e+07	8.87196e+07	9.33337e+07	4.18092e+06	4.48983e+07	4.41606e+07
Mammea E/BA	HMDB0030815	111321-13-2	0	Phenylpropanoids and polyketides	Coumarins and derivatives	0.958142	B(ii)			299.788	431.204	forward	4.61574e+06	2.06101e+06	4.79915e+06	4.49016e+06	2.15759e+06	6.2506e+06	1.71932e+06	3.55295e+06	4.27438e+06	3.34658e+06	4.83993e+06	1.71493e+06	5.75766e+06	5.65213e+06	4.19083e+06	4.36023e+06	4.397e+06	4.09731e+06
Itaconic acid	HMDB0002092	97-65-4	C00490	Lipids and lipid-like molecules	Fatty Acyls	0.957758	B(ii)			48.0946	129.019	forward	5.66719e+07	1.65708e+08	5.30662e+07	4.7035e+07	2.31685e+08	6.73805e+07	1.67204e+08	6.2816e+07	9.53438e+07	4.56803e+07	1.02621e+08	2.38088e+08	6.83887e+07	9.47408e+07	1.07352e+08	1.04584e+08	1.04162e+08	9.5385e+07
Epsilon-caprolactam	HMDB0062769	105-60-2	0	Organoheterocyclic compounds	Lactams	0.957743	B(ii)			246.831	114.092	forward	1.91917e+07	2.30867e+07	2.21213e+07	1.67758e+07	2.08782e+07	1.86204e+07	3.02823e+07	2.00155e+07	1.5791e+07	1.59474e+07	2.22105e+07	1.58722e+07	2.09479e+07	1.79732e+07	1.83956e+07	2.09382e+07	1.86361e+07	2.47046e+07
L-Histidinol	HMDB0003431	4836-52-6	C00860	Organic nitrogen compounds	Organonitrogen compounds	0.957432	B(ii)			62.7764	142.098	forward	7.70171e+07	0	1.16165e+08	1.13119e+08	0	5.8407e+07	0	2.54215e+06	1.34757e+08	7.39217e+06	4.22005e+07	0	1.75877e+08	1.52229e+08	4.75695e+07	3.45713e+07	3.28038e+07	3.23839e+07
Austalide C	HMDB0034075	81543-03-5	0	0	0	0.957187	B(ii)			190.144	575.244	forward	2.3035e+06	760870	1.65682e+06	2.31976e+06	1.56386e+06	2.77172e+06	2.56481e+06	1.57119e+06	2.28333e+06	1.90028e+06	1.1907e+06	1.308e+06	1.55384e+06	1.79215e+06	2.43069e+06	2.05623e+06	1.93493e+06	1.82337e+06
Absintholide	HMDB0038171	91997-90-9	0	Lipids and lipid-like molecules	Prenol lipids	0.957176	B(ii)			419.572	527.261	forward	568162	70861.2	2.01528e+06	1.38263e+06	103323	2.16991e+06	100556	934160	2.81471e+06	1.10409e+06	281666	190893	1.91199e+06	1.96637e+06	379290	951115	928214	1.07844e+06
Laccarin	HMDB0041440	175669-28-0	0	Organoheterocyclic compounds	Pyrrolopyridines	0.956953	B(ii)			199.874	195.113	forward	2.31672e+07	1.49053e+07	2.23819e+07	2.31641e+07	1.18431e+07	2.7736e+07	1.41234e+07	2.50246e+07	3.39574e+07	2.41119e+07	3.87843e+07	1.28936e+07	3.08198e+07	4.39367e+07	1.298e+07	2.51274e+07	2.3391e+07	2.24278e+07
Carnosine	HMDB0000033	305-84-0	C00386	Organic acids and derivatives	Peptidomimetics	0.95694	B(ii)			45.7756	225.099	forward	1.50779e+08	1.27e+08	2.45283e+08	2.23674e+08	1.53555e+08	2.6489e+08	2.21596e+08	2.75287e+08	2.03427e+08	2.47508e+08	2.66224e+08	1.29377e+08	2.13327e+08	2.10779e+08	1.87494e+08	1.92379e+08	2.23221e+08	2.07949e+08
Leukotriene E3	HMDB0002355	79494-05-6	0	Lipids and lipid-like molecules	Fatty Acyls	0.956906	B(ii)			424.172	442.256	forward	2.79947e+06	295623	2.30668e+06	1.67885e+06	67413.5	2.15473e+06	0	1.13927e+06	1.12147e+06	1.58485e+06	1.46025e+06	307690	1.49932e+06	1.83166e+06	2.75529e+06	1.16292e+06	1.43586e+06	1.53024e+06
[7]-Paradol	HMDB0040806	53172-04-6	0	Benzenoids	Phenols	0.956441	B(ii)			367.818	293.211	forward	1.74697e+07	1.9459e+07	4.65251e+07	3.63902e+07	1.93603e+07	1.12713e+07	1.77766e+07	1.85713e+07	1.39791e+07	1.48258e+07	2.77792e+07	1.59667e+07	1.1889e+07	1.42333e+07	1.86287e+07	2.1441e+07	1.78652e+07	1.70909e+07
Corticosterone	HMDB0001547	50-22-6	C02140	Lipids and lipid-like molecules	Steroids and steroid derivatives	0.998544	B(ii)			372.435	347.23	forward	882257	1.68042e+06	1.19686e+06	2.56556e+06	1.55307e+06	3.03655e+06	1.42257e+06	3.01323e+06	1.74308e+06	3.5481e+06	2.0496e+06	818117	1.55425e+06	2.34558e+06	1.59259e+06	1.4282e+06	1.91014e+06	1.77165e+06
beta-D-Glucosamine	HMDB0030091	14257-69-3	C08349	Organic oxygen compounds	Organooxygen compounds	0.955996	B(ii)			328.057	214.051	forward	2.74665e+06	1.22068e+06	2.1816e+06	2.47405e+06	1.35497e+06	3.61924e+06	1.32034e+06	2.77456e+06	2.58966e+06	2.20095e+06	216183	1.08905e+06	3.02966e+06	3.05598e+06	3.32738e+06	2.41318e+06	2.2673e+06	2.36116e+06
Styrene	HMDB0034240	100-42-5	C07083	Benzenoids	Benzene and substituted derivatives	0.955196	B(ii)			237.709	105.07	forward	9.07342e+07	856219	4.74213e+06	6.61011e+06	2.74549e+06	1.71872e+07	5.22439e+06	3.25007e+06	9.08622e+06	2.0253e+07	2.53539e+06	1.11638e+06	1.87332e+07	7.79237e+06	7.64907e+07	1.65855e+07	1.8351e+07	1.51964e+07
D-Glutamine	HMDB0003423	5959-95-5	C00819	Organic acids and derivatives	Carboxylic acids and derivatives	0.999487	B(ii)			43.031	147.076	forward	3.11403e+09	2.19403e+09	2.59822e+09	2.80275e+09	2.98534e+09	3.05833e+09	2.85907e+09	1.80553e+09	3.15076e+09	2.06136e+09	2.24418e+09	2.84111e+09	3.06234e+09	3.02918e+09	3.58051e+09	2.72007e+09	2.77499e+09	3.09096e+09
Anofinic acid	HMDB0033303	34818-56-9	0	Organoheterocyclic compounds	Benzopyrans	0.954765	B(ii)			582.918	205.086	forward	1.13789e+06	851673	1.15321e+06	1.44626e+06	1.09622e+06	1.14453e+06	945324	1.083e+06	1.12531e+06	1.31379e+06	1.09275e+06	967692	1.23079e+06	1.27059e+06	0	1.38086e+06	1.47841e+06	1.15364e+06
Juzirine	HMDB0033954	64069-53-0	0	Organoheterocyclic compounds	Isoquinolines and derivatives	0.954596	B(ii)			74.9284	282.106	forward	4.6566e+06	1.58895e+06	5.44192e+06	6.3236e+06	6.69053e+06	6.3938e+06	4.54241e+06	4.83923e+06	5.94869e+06	6.38003e+06	5.3729e+06	9.91554e+06	4.98972e+06	7.27056e+06	4.29284e+06	5.6719e+06	4.80262e+06	6.75558e+06
Isokobusone	HMDB0036791	24173-72-6	0	Organic oxygen compounds	Organooxygen compounds	0.953963	B(ii)			550.542	221.155	forward	2.53859e+07	2.83977e+07	2.29639e+07	2.93112e+07	1.05353e+08	3.6428e+07	1.99491e+07	2.796e+07	3.54132e+07	3.49739e+07	3.02764e+07	2.37728e+07	3.591e+07	3.45739e+07	3.03407e+07	2.47898e+07	2.91014e+07	3.2323e+07
Solavetivone	HMDB0035657	54878-25-0	0	Lipids and lipid-like molecules	Prenol lipids	0.953757	B(ii)			467.035	219.174	forward	9.6558e+06	1.01942e+07	1.2857e+07	1.4e+07	6.6726e+06	1.63334e+07	5.89798e+06	9.44384e+06	1.22526e+07	9.47813e+06	1.26161e+07	6.7455e+06	1.49105e+07	1.35319e+07	1.50451e+07	1.26223e+07	1.19231e+07	1.21576e+07
Caryoptosidic acid	#N/A	#N/A	#N/A	#N/A	#N/A	0.953333	B(ii)			103.555	393.137	forward	910801	500231	708435	285465	517962	872462	552980	554990	771971	219390	689136	1.0887e+06	579299	322575	473002	573685	1.04371e+06	293747
11-Dehydrocorticosterone	HMDB0004029	72-23-1	C05490	Lipids and lipid-like molecules	Steroids and steroid derivatives	0.951647	B(ii)			367.947	343.192	forward	8.8411e+06	3.62012e+06	2.20039e+07	1.23278e+07	2.05853e+06	2.39417e+07	2.64093e+06	2.19669e+07	1.15972e+07	1.78199e+07	2.97826e+07	1.5716e+06	1.81487e+07	2.11501e+07	1.2475e+07	1.2557e+07	1.17497e+07	1.50534e+07
Deoxypyridinoline	HMDB0000569	83462-55-9	0	Organic acids and derivatives	Carboxylic acids and derivatives	0.951469	B(ii)			376.944	413.193	forward	4.58902e+06	1.91677e+06	8.64451e+06	4.97206e+06	383772	7.62173e+06	513802	1.36964e+07	5.37338e+06	9.47824e+06	9.31791e+06	225987	6.81165e+06	7.38757e+06	4.97044e+06	7.86182e+06	7.14253e+06	5.75326e+06
Epoxyfumitremorgin C	HMDB0038643	0	0	0	0	0.950477	B(ii)			188.632	394.169	forward	2.37387e+06	2.3762e+06	2.52569e+06	2.44569e+06	844400	2.03331e+06	1.05788e+06	2.84248e+06	2.36103e+06	2.14739e+06	2.29441e+06	808844	2.19751e+06	1.98295e+06	1.8905e+06	1.90433e+06	2.09417e+06	1.64628e+06
o-Xylene	HMDB0059851	0	0	Benzenoids	Benzene and substituted derivatives	0.95043	B(ii)			454.264	107.086	forward	5.08117e+06	3.61857e+06	5.00444e+06	4.35558e+06	2.82539e+06	5.95904e+06	2.34667e+06	5.11482e+06	4.41329e+06	6.22789e+06	4.4319e+06	3.8121e+06	4.69609e+06	4.24985e+06	3.19316e+06	4.5394e+06	4.13703e+06	4.63943e+06
Licoagrone	HMDB0033614	0	0	Phenylpropanoids and polyketides	2-arylbenzofuran flavonoids	0.950412	B(ii)			205.833	743.297	forward	785097	905173	869879	727001	1.58777e+06	768239	1.36548e+06	1.27723e+06	990917	901517	885480	1.43552e+06	969029	671901	1.1012e+06	1.05172e+06	1.06963e+06	894407
Dibutyl phthalate	HMDB0033244	84-74-2	C14214	Benzenoids	Benzene and substituted derivatives	0.956174	B(ii)			582.431	279.159	forward	9.87971e+06	7.53911e+06	9.08847e+06	9.98769e+06	9.49006e+06	9.78428e+06	8.5424e+06	9.15009e+06	8.24518e+06	1.02414e+07	9.82212e+06	7.74103e+06	9.35847e+06	9.28952e+06	8.55016e+06	9.88319e+06	1.13408e+07	8.9834e+06
Kojibiose	HMDB0011742	2140-29-6	C19632	Lipids and lipid-like molecules	Fatty Acyls	0.950352	B(ii)			46.6628	325.113	forward	2.08053e+08	2.28732e+08	1.87756e+08	1.86028e+08	2.30619e+08	1.7747e+08	2.28769e+08	1.91091e+08	2.06254e+08	1.93926e+08	1.82346e+08	2.15944e+08	1.9259e+08	2.04346e+08	1.70581e+08	2.07117e+08	1.89121e+08	2.12117e+08
Methyl 3,4-dihydroxy-5-prenylbenzoate 3-glucoside	HMDB0040121	0	0	Lipids and lipid-like molecules	Prenol lipids	0.949822	B(ii)			266.353	399.164	forward	1.9641e+06	176268	2.19789e+06	1.97083e+06	412360	1.92889e+06	561744	2.10025e+06	1.89909e+06	1.7935e+06	1.60665e+06	237800	1.67309e+06	2.10957e+06	1.71877e+06	1.50803e+06	1.32873e+06	1.14896e+06
Phloroacetophenone 6'-[xylosyl-(1->6)-glucoside]	#N/A	#N/A	#N/A	#N/A	#N/A	0.949554	B(ii)			181.942	491.186	forward	591439	1.31369e+06	2.52953e+06	1.16424e+06	846416	1.05312e+06	716976	1.1194e+06	612297	1.0322e+06	833351	1.45672e+06	738552	1.00369e+06	859415	1.79389e+06	453878	1.17862e+06
Uridine diphosphate glucuronic acid	HMDB0000935	2616-64-0	C00167	Organoheterocyclic compounds	Lactones	0.949271	B(ii)			35.6763	579.028	forward	5.15392e+06	1.28884e+07	6.5342e+06	6.17191e+06	1.47298e+07	6.62983e+06	2.06813e+07	6.16419e+06	5.48739e+06	6.86569e+06	8.45308e+06	2.57151e+07	1.08877e+07	8.57749e+06	6.41642e+06	9.58484e+06	9.74214e+06	9.17136e+06
2-Aminoacrylic acid	HMDB0003609	28453-71-6	C02218	Organic acids and derivatives	Carboxylic acids and derivatives	0.948945	B(ii)			69.0261	88.0398	forward	6.44172e+06	9.16004e+06	8.10551e+06	8.58239e+06	1.05308e+07	7.78997e+06	7.92053e+06	1.00221e+07	8.55555e+06	1.12958e+07	1.40756e+07	8.71046e+06	1.00184e+07	7.98617e+06	7.52133e+06	8.54411e+06	8.47564e+06	1.04483e+07
S-Japonin	HMDB0035802	36031-35-3	0	Lipids and lipid-like molecules	Prenol lipids	0.948712	B(ii)			336.714	337.179	forward	5.01576e+06	2.10568e+06	4.0143e+06	3.40557e+06	749282	5.77736e+06	413662	4.82818e+06	2.39938e+06	4.72248e+06	3.79432e+06	1.20654e+06	3.7321e+06	3.03612e+06	2.18499e+06	2.89108e+06	3.62376e+06	3.0984e+06
Ethyl tetradecanoate	HMDB0034153	124-06-1	0	Lipids and lipid-like molecules	Fatty Acyls	0.948291	B(ii)			783.401	255.233	forward	4.4938e+06	7.13739e+06	4.35996e+06	3.8863e+06	4.58806e+06	5.4701e+06	3.49147e+06	1.23372e+07	3.91331e+06	9.40097e+06	7.01477e+06	4.74779e+06	6.11214e+06	7.01338e+06	7.97193e+06	4.44757e+06	4.63122e+06	7.12968e+06
Sucrose	HMDB0000258	57-50-1	C00089	Organic oxygen compounds	Organooxygen compounds	0.948282	B(ii)			145.75	341.11	forward	4.74707e+06	7.15184e+06	4.22689e+06	5.86583e+06	6.0669e+06	4.91833e+06	5.33411e+06	5.01665e+06	5.75e+06	3.37238e+06	4.14265e+06	6.81482e+06	4.20648e+06	3.26161e+06	5.01161e+06	5.44095e+06	5.38453e+06	3.60886e+06
N-Acetylleucine	HMDB0011756	1188-21-2	C02710	Organic acids and derivatives	Carboxylic acids and derivatives	0.947114	B(ii)			232.209	172.098	forward	1.90412e+07	1.42596e+07	2.29403e+07	2.13922e+07	1.14137e+07	2.16379e+07	1.30225e+07	2.56995e+07	2.24315e+07	1.93256e+07	2.16649e+07	1.38033e+07	2.08788e+07	2.26091e+07	1.6455e+07	1.91154e+07	1.89175e+07	1.9482e+07
6-Dimethylaminopurine	HMDB0000473	938-55-6	0	Organoheterocyclic compounds	Imidazopyrimidines	0.946858	B(ii)			252.545	164.093	forward	2.78365e+06	1.36971e+06	3.76039e+06	3.38515e+06	1.41837e+06	3.72014e+06	2.27226e+06	3.94538e+06	3.50855e+06	3.93599e+06	3.42762e+06	1.32957e+06	3.76458e+06	3.41947e+06	2.81867e+06	3.29449e+06	2.89754e+06	2.75611e+06
2-Methylfuran	HMDB0013749	534-22-5	0	Organoheterocyclic compounds	Heteroaromatic compounds	0.946092	B(ii)			45.8279	83.0497	forward	3.96417e+07	2.28519e+07	5.80889e+07	4.99434e+07	3.78506e+07	6.74448e+07	5.03625e+07	6.27504e+07	4.94276e+07	6.99922e+07	5.35864e+07	3.78367e+07	1.22818e+07	5.04455e+07	3.97377e+07	4.61122e+07	5.00306e+07	5.60096e+07
(-)-3-Thujene	HMDB0036116	3917-48-4	0	Lipids and lipid-like molecules	Prenol lipids	0.945811	B(ii)			526.691	137.133	forward	4.00108e+06	1.47837e+06	3.51548e+06	2.6223e+06	1.39648e+06	4.16956e+06	1.04985e+06	5.28237e+06	3.07752e+06	4.30684e+06	5.28726e+06	1.17751e+06	3.93282e+06	3.75868e+06	3.44299e+06	3.34273e+06	2.99136e+06	3.34546e+06
Pinostilbenoside	HMDB0039273	58762-96-2	0	Phenylpropanoids and polyketides	Stilbenes	0.945327	B(ii)			305.666	405.151	forward	8.515e+06	3.72812e+06	8.08707e+06	5.52665e+06	1.10077e+06	1.01223e+07	1.47222e+06	1.29806e+07	4.31922e+06	1.13554e+07	6.65609e+06	1.32985e+06	5.56749e+06	5.5005e+06	1.94654e+06	5.98729e+06	6.27155e+06	6.25262e+06
Nevskin	#N/A	#N/A	#N/A	#N/A	#N/A	0.945204	B(ii)			380.102	401.229	forward	1.73896e+06	1.19863e+06	3.07196e+06	5.04282e+06	538764	2.77333e+06	505543	3.33572e+06	2.6591e+06	2.80004e+06	3.94664e+06	438543	2.84826e+06	2.9381e+06	1.47892e+06	2.59068e+06	2.4503e+06	5.48794e+06
Ercalcitriol	HMDB0006225	60133-18-8	0	Lipids and lipid-like molecules	Steroids and steroid derivatives	0.944964	B(ii)			722.534	411.325	forward	1.45892e+07	7.94373e+06	1.05103e+07	9.85237e+06	9.91684e+06	1.43429e+07	4.09719e+07	1.38787e+07	1.20186e+07	1.16684e+07	2.38294e+07	1.53832e+07	2.6876e+07	1.27674e+07	2.57127e+07	1.63734e+07	1.60257e+07	1.03347e+07
3,5,8-Megastigmatrien-7-one	#N/A	#N/A	#N/A	#N/A	#N/A	0.94455	B(ii)			582.933	191.143	forward	5.53551e+06	6.0988e+06	5.62163e+06	4.62457e+06	7.16019e+06	4.61572e+06	5.00526e+06	4.89362e+06	5.3697e+06	5.53786e+06	5.09816e+06	5.57319e+06	4.39263e+06	5.21773e+06	3.51735e+06	2.21882e+06	2.0723e+06	2.052e+06
2-Methyl-4-propyl-1,3-oxathiane	HMDB0031572	67715-80-4	0	Organoheterocyclic compounds	Oxathianes	0.943327	B(ii)			344.704	161.096	forward	5.38218e+06	2.95169e+06	9.85938e+06	7.79298e+06	1.17967e+06	1.23198e+07	1.38279e+06	1.38432e+07	7.46566e+06	1.1784e+07	6.44138e+06	1.70516e+06	9.83653e+06	1.16423e+07	3.36783e+06	9.03478e+06	8.66685e+06	7.94027e+06
Gancaonin R	HMDB0037588	134958-53-5	0	Phenylpropanoids and polyketides	Stilbenes	0.94276	B(ii)			406.742	383.221	forward	2.68583e+06	155876	2.45183e+06	1.42796e+06	70431.3	3.69932e+06	25238	975291	1.78997e+06	1.28437e+06	459811	82503	1.34879e+06	1.32451e+06	847620	1.01337e+06	1.34814e+06	1.04156e+06
4-Nitrophenol	HMDB0001232	100-02-7	C00870	Benzenoids	Phenols	0.942717	B(ii)			356.802	138.019	forward	1.55512e+07	1.64735e+07	1.76578e+07	1.73722e+07	1.66483e+07	1.82024e+07	1.59595e+07	1.67011e+07	1.72105e+07	2.05244e+07	2.01322e+07	1.71907e+07	2.60357e+07	2.00014e+07	2.05855e+07	2.02861e+07	2.02014e+07	1.87327e+07
Estrone	#N/A	#N/A	#N/A	#N/A	#N/A	0.751345	B(iii)			769.094	271.166	forward	1.96968e+07	3.02876e+07	1.92145e+07	9.38099e+06	6.91052e+06	2.36528e+07	2.82539e+07	2.79318e+07	2.65586e+07	1.72655e+07	1.12576e+07	1.86359e+07	7.34672e+06	2.78486e+07	1.478e+07	2.74457e+07	1.31831e+07	2.85228e+07
L-Acetylcarnitine	HMDB0000201	3040-38-8	C02571	Lipids and lipid-like molecules	Fatty Acyls	0.942139	B(ii)			47.5755	204.123	forward	1.30501e+09	1.44492e+09	1.50381e+09	1.10314e+09	1.1751e+09	1.08483e+09	1.21014e+09	1.25218e+09	7.96571e+08	1.09289e+09	1.47153e+09	1.38934e+09	8.06538e+08	1.06802e+09	5.88893e+08	1.20898e+09	1.1391e+09	1.26852e+09
Androsterone sulfate	HMDB0002759	2479-86-9	0	Lipids and lipid-like molecules	Steroids and steroid derivatives	0.941397	B(ii)			351.966	371.185	forward	1.40983e+06	461017	1.15527e+06	913965	560723	2.14426e+06	334451	1.55648e+06	1.03731e+06	1.29281e+06	1.99788e+06	614424	1.54194e+06	1.19704e+06	819693	1.30054e+06	1.1065e+06	1.04444e+06
Propionylcarnitine	HMDB0000824	17298-37-2	C03017	Lipids and lipid-like molecules	Fatty Acyls	0.941228	B(ii)			94.5589	218.139	forward	4.78205e+08	6.28004e+08	3.02946e+08	2.62255e+08	5.12832e+08	3.01263e+08	1.01047e+09	3.93108e+08	3.28799e+08	2.20867e+08	7.83743e+08	8.45673e+08	5.78108e+08	5.4697e+08	3.33498e+08	4.16601e+08	6.3661e+08	4.38429e+08
2-trans-4-trans-7-cis-Decatrienal	HMDB0032213	66642-86-2	0	Organic oxygen compounds	Organooxygen compounds	0.940963	B(ii)			261.758	151.112	forward	1.07612e+06	1.01304e+06	1.34355e+06	1.0861e+06	1.0614e+06	1.6896e+06	1.02903e+06	1.66924e+06	1.29837e+06	1.80469e+06	1.49039e+06	1.09536e+06	1.71093e+06	1.57799e+06	1.44292e+06	970640	1.24682e+06	1.18414e+06
(Â±)-4-Methylene-2-pyrrolidinecarboxylic acid	#N/A	#N/A	#N/A	#N/A	#N/A	0.940866	B(ii)			803.526	128.071	forward	2.3445e+07	1.01187e+07	1.42663e+08	3.36365e+07	3.4937e+07	6.21063e+07	4.26522e+07	5.01117e+07	2.86886e+07	4.26086e+07	3.72249e+07	3.20614e+07	2.94888e+07	2.37133e+07	3.64754e+07	5.41134e+07	1.5974e+08	4.29138e+07
Aerobactin	#N/A	#N/A	#N/A	#N/A	#N/A	0.940031	B(ii)			367.637	565.24	forward	668197	122252	840436	1.59114e+06	21787.9	1.24299e+06	23256.8	1.60669e+06	693721	1.0295e+06	1.1723e+06	0	1.086e+06	786758	469843	681039	843065	1.36221e+06
2'-Deoxyguanosine 5'-monophosphate	#N/A	#N/A	#N/A	#N/A	#N/A	0.938853	B(ii)			87.2203	346.056	forward	1.18031e+08	1.06635e+08	5.39419e+06	1.02841e+08	1.39441e+08	1.7152e+08	2.08753e+08	1.91461e+08	1.46388e+08	1.00323e+07	2.16416e+08	1.84001e+08	1.51393e+08	7.86633e+06	1.70149e+08	1.56053e+08	1.70413e+08	6.16253e+06
Protoporphyrin IX	#N/A	#N/A	#N/A	#N/A	#N/A	0.938518	B(ii)			592.089	563.265	forward	1.02908e+06	3.64905e+06	1.19206e+06	966415	0	717450	258717	1.18241e+06	925311	1.08131e+06	310345	2.9641e+06	540552	645796	0	2.43782e+06	1.85054e+06	924808
Ethyl dodecanoate	#N/A	#N/A	#N/A	#N/A	#N/A	0.937789	B(ii)			813.598	227.202	forward	8.01981e+06	9.10746e+06	7.96014e+06	6.147e+06	1.01718e+07	9.41779e+06	5.84473e+06	7.87862e+06	1.45154e+07	5.32543e+06	6.16598e+06	1.26695e+07	8.40809e+06	9.49617e+06	5.83145e+06	2.26005e+06	5.86386e+06	2.54177e+06
(24R)-5b,8b-Epidioxyergosta-6,22E-dien-3b-ol 3-glucoside	HMDB0037956	348144-81-0	0	0	0	0.937708	B(ii)			614.05	591.386	forward	0	0	0	0	0	0	0	0	0	0	1.86991e+06	2.25023e+06	5.05461e+06	3.91761e+06	5.30076e+06	1.0623e+06	707472	967912
N-Acetylanonaine	HMDB0030349	5894-74-6	0	Organic acids and derivatives	Carboxylic acids and derivatives	0.937361	B(ii)			107.126	308.121	forward	4.9713e+06	6.08799e+06	5.39242e+06	7.09545e+06	1.4284e+07	6.4893e+06	9.2348e+06	3.16274e+06	4.01199e+06	6.46495e+06	5.46371e+06	7.14414e+06	4.6335e+06	7.28476e+06	4.7054e+06	7.82483e+06	6.03621e+06	9.13096e+06
Cortisone	HMDB0002802	19515	C00762	Lipids and lipid-like molecules	Steroids and steroid derivatives	0.936582	B(ii)			359.101	359.187	forward	1.30696e+06	525740	803221	1.05711e+06	405587	2.26121e+06	288294	1.45431e+06	1.54122e+06	1.33553e+06	1.26948e+06	233785	1.49589e+06	1.32796e+06	1.48499e+06	1.11311e+06	1.05882e+06	1.03852e+06
1-tetradecanoyl-sn-glycero-3-phosphate	HMDB0062321	0	0	Lipids and lipid-like molecules	Glycerophospholipids	0.936531	B(ii)			465.507	381.206	forward	548791	295627	763452	892115	326945	1.05544e+06	652953	1.10228e+06	1.09758e+06	1.73783e+06	2.01003e+06	453861	1.12243e+06	907982	1.87033e+06	787588	802151	703728
Albanin B	#N/A	#N/A	#N/A	#N/A	#N/A	0.935375	B(ii)			178.354	437.164	forward	698637	1.05708e+06	376507	734226	1.24057e+06	956920	1.02376e+06	428665	762630	233544	506583	1.31401e+06	1.19927e+06	624282	1.24271e+06	539818	924268	417459
1'-Hydroxychavicol acetate	HMDB0041007	101135-02-8	0	Benzenoids	Phenol esters	0.93503	B(ii)			273.175	193.086	forward	6.22447e+06	1.41284e+07	9.50283e+06	1.08933e+07	9.70634e+06	1.70901e+07	3.35116e+06	1.02954e+07	8.27729e+06	9.4425e+06	1.1401e+07	1.68992e+06	1.19624e+07	1.30098e+07	6.69058e+06	7.65897e+06	7.2854e+06	7.70837e+06
(8S,8'S)-Secoisolariciresinol 9-xyloside	HMDB0037084	145213-58-7	0	Lignans, neolignans and related compounds	Lignan glycosides	0.934765	B(ii)			249.114	495.22	forward	7.56115e+06	1.10951e+07	1.85497e+07	1.79076e+07	2.67871e+07	1.06098e+07	2.92426e+07	1.65443e+07	1.42523e+07	2.48914e+07	7.83172e+06	9.19752e+06	8.94265e+06	6.7695e+06	9.36914e+06	1.42672e+07	1.46612e+07	1.5055e+07
8-HETE	HMDB0004679	98462-03-4	C14776	Lipids and lipid-like molecules	Fatty Acyls	0.93452	B(ii)			548.246	319.228	forward	471645	659237	578883	836750	472017	1.13614e+06	1.41973e+06	554114	1.14188e+06	1.24052e+06	1.10844e+06	889255	1.19363e+06	1.10752e+06	1.51947e+06	1.05519e+06	1.18788e+06	938445
xi-2-Hexyl-5-methyl-3(2H)-furanone	HMDB0038005	0	0	Organoheterocyclic compounds	Dihydrofurans	0.934128	B(ii)			572.649	183.138	forward	1.14139e+07	2.69439e+06	5.35403e+06	6.46511e+06	757901	9.81926e+06	9.80448e+06	1.19346e+07	6.51269e+06	3.9135e+07	1.08843e+07	3.12092e+06	7.51169e+06	5.5218e+06	1.42782e+07	9.11097e+06	8.56973e+06	8.77702e+06
3,4-Dihydrocadalene	HMDB0036453	21391-99-1	0	Lipids and lipid-like molecules	Prenol lipids	0.933223	B(ii)			503.911	201.164	forward	1.56896e+07	1.56068e+06	6.74337e+06	3.21709e+06	321966	4.55061e+06	563021	2.31224e+06	1.75345e+06	4.10258e+06	4.31084e+06	1.10334e+06	2.69087e+06	4.97606e+06	3.45182e+06	3.99213e+06	4.54383e+06	4.20749e+06
Succinic anhydride	HMDB0032523	108-30-5	C19524	Organic acids and derivatives	Carboxylic acids and derivatives	0.933183	B(ii)			54.7587	99.0082	forward	5.33201e+07	6.20895e+07	4.90182e+07	4.35931e+07	5.28426e+07	5.08528e+07	5.9075e+07	4.03115e+07	4.62502e+07	4.16446e+07	6.04939e+07	6.9069e+07	4.83552e+07	5.3009e+07	4.81258e+07	5.43413e+07	5.43941e+07	4.88048e+07
Oxytetracycline	HMDB0014733	79-57-2	C06624	Phenylpropanoids and polyketides	Tetracyclines	0.933131	B(ii)			54.2746	459.136	forward	1.24495e+07	2.24756e+07	9.99807e+06	9.36777e+06	1.6762e+07	9.19954e+06	1.58954e+07	7.66884e+06	9.90826e+06	6.18863e+06	1.32265e+07	2.81065e+07	9.51896e+06	1.37439e+07	9.32332e+06	1.29571e+07	1.12551e+07	9.4603e+06
2-Oxovaleric acid	#N/A	#N/A	#N/A	#N/A	#N/A	0.932838	B(ii)			791.623	115.04	forward	4.41687e+07	2.05049e+07	4.32783e+07	4.30734e+07	4.50265e+07	4.44964e+07	4.38124e+07	1.58969e+07	4.40841e+07	1.26942e+07	4.38638e+07	4.41135e+07	1.03578e+07	1.2863e+07	1.09746e+07	1.43031e+07	4.26629e+07	4.59707e+07
Indoleacetic acid	HMDB0000197	87-51-4	C00954	Organoheterocyclic compounds	Indoles and derivatives	0.932157	B(ii)			314.027	174.056	forward	5.28204e+07	2.93014e+07	4.78669e+07	4.84227e+07	2.19029e+07	6.04915e+07	2.96843e+07	3.80583e+07	4.54038e+07	3.6075e+07	2.71465e+07	2.94303e+07	5.16541e+07	5.30512e+07	4.19356e+07	4.58364e+07	4.71138e+07	4.68703e+07
Dukunolide A	#N/A	#N/A	#N/A	#N/A	#N/A	0.931763	B(ii)			90.6736	483.16	forward	33565.9	833726	575556	274233	85010.1	363975	95926.3	896169	0	312239	538408	1.2486e+06	246555	140783	120946	573854	84011	228260
Mangostenone B	HMDB0039903	0	0	0	0	0.931603	B(ii)			387.43	463.212	forward	8.43837e+06	999829	4.69546e+06	4.67426e+06	559753	4.81299e+06	763467	8.29205e+06	5.43166e+06	5.49476e+06	4.37011e+06	407881	7.48557e+06	6.22908e+06	3.25782e+06	4.99348e+06	4.49589e+06	4.5608e+06
2,3-Dihydroxy-1-(4-hydroxy-3-methoxyphenyl)-1-propanone	HMDB0041286	168293-10-5	0	Organic oxygen compounds	Organooxygen compounds	0.931386	B(ii)			193.661	213.077	forward	1.02225e+07	1.43888e+07	1.37774e+07	1.26286e+07	9.42678e+06	1.10133e+07	7.9861e+06	1.22775e+07	8.11213e+06	8.74117e+06	3.84073e+07	7.9568e+06	1.74755e+07	1.84805e+07	8.99345e+06	1.47453e+07	1.40634e+07	1.4481e+07
ADP	HMDB0001341	58-64-0	C00008	Nucleosides, nucleotides, and analogues	Purine nucleotides	0.930903	B(ii)			70.2459	426.022	forward	6.11016e+06	1.08224e+07	1.13842e+07	9.5207e+06	9.94371e+06	1.1373e+07	1.33793e+07	1.21775e+07	8.07891e+06	1.24947e+07	1.5066e+07	1.38876e+07	1.02648e+07	1.11235e+07	7.35357e+06	1.11674e+07	9.55462e+06	1.26995e+07
4-Deoxyphysalolactone	HMDB0034346	78286-00-7	0	0	0	0.930821	B(ii)			253.389	523.251	forward	1.61751e+06	2.15914e+06	1.77978e+06	2.62375e+06	3.12377e+06	2.60004e+06	3.63472e+06	1.44779e+06	2.86042e+06	2.05207e+06	2.13256e+06	3.69464e+06	3.40815e+06	2.71118e+06	2.19251e+06	2.72937e+06	2.50398e+06	2.78978e+06
1-Pyrroline-5-carboxylic acid	HMDB0001301	2906-39-0	C04322	Organic acids and derivatives	Carboxylic acids and derivatives	0.930706	B(ii)			859.106	114.055	forward	1.48891e+07	1.0984e+07	2.06163e+07	1.59101e+07	1.18499e+07	1.32619e+07	1.23983e+07	1.02854e+07	1.35988e+07	1.14558e+07	1.71648e+07	1.60477e+07	1.21951e+07	9.65606e+06	1.51802e+07	1.35725e+07	9.48605e+06	1.46634e+07
Fructose 1,6-bisphosphate	HMDB0001058	488-69-7	C00354	Organic oxygen compounds	Organooxygen compounds	0.848936	B(ii)			35.6725	338.989	forward	2.67951e+07	9.11966e+07	3.58194e+07	3.22869e+07	1.25192e+08	3.19133e+07	1.14751e+08	3.63312e+07	2.88758e+07	4.07662e+07	4.6617e+07	1.07999e+08	2.92155e+07	3.08797e+07	2.69199e+07	4.39571e+07	4.82776e+07	4.84368e+07
Homocarnosine	HMDB0000745	3650-73-5	C00884	Organic acids and derivatives	Peptidomimetics	0.930275	B(ii)			44.1701	241.129	forward	1.28956e+07	1.30049e+07	1.86315e+07	1.77335e+07	1.25079e+07	1.80916e+07	1.49817e+07	2.41772e+07	1.43252e+07	2.26027e+07	1.90655e+07	1.27219e+07	1.69567e+07	1.62545e+07	1.02376e+07	1.85298e+07	1.62062e+07	2.14326e+07
Suspensolide F	HMDB0031918	64703-86-2	0	Lipids and lipid-like molecules	Prenol lipids	0.929795	B(ii)			493.565	479.214	forward	1.24971e+06	2.59373e+06	2.59869e+06	2.65658e+06	2.80323e+06	3.23665e+06	4.7693e+06	2.91775e+06	4.60184e+06	5.06618e+06	3.75936e+06	4.32749e+06	2.99257e+06	3.19173e+06	4.09962e+06	3.96873e+06	3.55607e+06	3.60108e+06
N6-Acetyl-L-lysine	HMDB0000206	692-04-6	C02727	Organic acids and derivatives	Carboxylic acids and derivatives	0.929771	B(ii)			151.998	187.109	forward	5.53539e+07	1.20805e+07	3.36756e+07	3.2436e+07	1.27946e+07	2.93144e+07	2.5311e+07	5.43226e+07	3.87236e+07	3.11022e+07	7.95053e+07	6.30556e+06	4.87903e+07	3.2863e+07	5.13419e+07	3.95867e+07	3.66836e+07	2.42549e+07
2-(4-Allyl-2,6-dimethoxyphenoxy)-1-(3-hydroxy-4,5-dimethoxyphenyl)-1-propanol	HMDB0039349	108907-57-9	0	Lignans, neolignans and related compounds	0	0.928938	B(ii)			139.527	405.186	forward	4.32534e+06	1.67932e+06	2.87409e+06	3.99311e+06	2.23311e+06	5.0206e+06	298851	111922	3.79577e+06	111101	2.1424e+06	2.12729e+06	4.10184e+06	4.43929e+06	9.40552e+06	3.6298e+06	3.65521e+06	3.45855e+06
Sulforidazine	HMDB0042015	14759-06-9	0	Organoheterocyclic compounds	Benzothiazines	0.928727	B(ii)			200.713	403.158	forward	8.87799e+06	8.64557e+06	8.86067e+06	9.01569e+06	1.04595e+07	8.47758e+06	1.36486e+07	8.94684e+06	8.09822e+06	1.04301e+07	9.10584e+06	1.26078e+07	8.39336e+06	8.54855e+06	7.1124e+06	9.16547e+06	8.90656e+06	9.95548e+06
Gancaonin G	#N/A	#N/A	#N/A	#N/A	#N/A	0.926985	B(ii)			86.3736	353.143	forward	440390	2.04168e+06	2.48212e+06	3.1785e+06	2.05336e+06	1.69826e+06	0	562960	79535.7	1.99339e+06	1.54107e+06	3.61441e+06	0	1.92683e+06	0	1.69208e+06	0	2.61409e+06
gamma-Glutamylleucine	HMDB0011171	2566-39-4	0	Organic acids and derivatives	Carboxylic acids and derivatives	0.721936	B(iii)			184.43	261.144	forward	1.8868e+07	1.3255e+07	2.91493e+07	2.70131e+07	2.86939e+07	2.62305e+07	4.18728e+07	2.76417e+07	2.40765e+07	2.44328e+07	2.70193e+07	2.98681e+07	2.99797e+07	2.80266e+07	3.32479e+06	2.52751e+07	2.72413e+07	2.69422e+07
Inosine	HMDB0000195	58-63-9	C00294	Nucleosides, nucleotides, and analogues	Purine nucleosides	0.926439	B(ii)			183.584	267.074	forward	5.36481e+07	1.49055e+07	6.25246e+07	6.53472e+07	4.97486e+07	5.56753e+07	2.9312e+07	4.37096e+07	5.77393e+07	6.04439e+07	2.92427e+07	2.66812e+07	7.19912e+07	6.89806e+07	9.6215e+07	5.98144e+07	5.18506e+07	5.52614e+07
Aminoacetone	#N/A	#N/A	#N/A	#N/A	#N/A	0.925624	B(ii)			774.541	74.0606	forward	1.10626e+08	6.98667e+07	1.20578e+08	9.44352e+07	7.69228e+07	3.37859e+08	9.77462e+07	9.37702e+07	8.21929e+07	8.86597e+07	1.20954e+08	1.03034e+08	1.04528e+08	1.2527e+08	1.47881e+08	1.88235e+08	2.4419e+08	1.20708e+08
2-Hydroxyxanthone	HMDB0032997	1915-98-6	0	Organoheterocyclic compounds	Benzopyrans	0.925377	B(ii)			379.897	211.036	forward	725764	825049	846596	754826	960082	889490	810056	647183	686013	693745	761302	749391	699542	857943	664642	803256	896330	720998
2,6-Dimethylaniline	HMDB0060677	0	0	Benzenoids	Benzene and substituted derivatives	0.925274	B(ii)			237.707	122.097	forward	5.4237e+07	774370	3.59083e+06	3.56566e+06	1.87741e+06	8.90707e+06	3.21117e+06	2.482e+06	5.44184e+06	1.15931e+07	925316	818918	1.01757e+07	4.11529e+06	4.82447e+07	9.55715e+06	8.40778e+06	9.65514e+06
Tetrahydropteridine	#N/A	#N/A	#N/A	#N/A	#N/A	0.924495	B(ii)			637.061	137.082	forward	2.52491e+07	3.60258e+07	4.5833e+07	1.31776e+07	4.59508e+07	2.22006e+07	1.20966e+07	2.2905e+07	1.27098e+07	5.88013e+07	1.27117e+07	7.05924e+06	2.12281e+07	1.19396e+07	9.94466e+06	1.25367e+07	2.7863e+07	2.83695e+07
6-Deoxyfagomine	HMDB0036382	197449-09-5	0	Organoheterocyclic compounds	Piperidines	0.924294	B(ii)			218.378	132.102	forward	2.19877e+07	2.24659e+07	2.36991e+07	3.02893e+07	2.46646e+07	2.87318e+07	3.12656e+07	2.68611e+07	2.72259e+07	2.5834e+07	4.01324e+07	3.18675e+07	3.33613e+07	3.01806e+07	3.64551e+07	3.04088e+07	2.88328e+07	2.98456e+07
4-Hydroxy-2-butenoic acid gamma-lactone	#N/A	#N/A	#N/A	#N/A	#N/A	0.923353	B(ii)			14.1451	85.0289	forward	1.67794e+07	1.99912e+07	1.95009e+07	1.20683e+07	1.81867e+07	2.25623e+07	1.62164e+07	1.78751e+07	1.75925e+07	2.24353e+07	2.20194e+07	2.35527e+07	1.80466e+07	1.90807e+07	1.64733e+07	1.71927e+07	1.50018e+07	2.7409e+07
Armillarivin	HMDB0038917	135247-97-1	0	Lipids and lipid-like molecules	Prenol lipids	0.923047	B(ii)			390.829	385.198	forward	391538	39068.6	234411	264235	33223.5	462808	19017.4	326578	351576	389817	210842	103426	484990	316107	433465	261210	300937	391378
gamma-Glutamyltyrosine	HMDB0011741	7432-23-7	0	Organic acids and derivatives	Carboxylic acids and derivatives	0.834965	B(ii)			93.2654	311.123	forward	2.37964e+06	5.68439e+06	3.12167e+06	2.56489e+06	1.57867e+07	1.85608e+06	2.44483e+07	3.10194e+06	1.74023e+06	3.37808e+06	3.86647e+06	1.30848e+07	2.60926e+06	3.12376e+06	2.35345e+06	6.44055e+06	5.23523e+06	5.38892e+06
Prolylphenylalanine	HMDB0011179	0	0	Organic acids and derivatives	Carboxylic acids and derivatives	0.92254	B(ii)			247.966	263.139	forward	2.16387e+07	9.5319e+06	2.54598e+07	2.11036e+07	7.68508e+06	2.52796e+07	1.45245e+07	2.18503e+07	1.8753e+07	2.32057e+07	1.96553e+07	7.34957e+06	2.56292e+07	2.06803e+07	2.82931e+07	1.95095e+07	1.96281e+07	1.97652e+07
Argininosuccinic acid	HMDB0000052	2387-71-5	C03406	Organic acids and derivatives	Carboxylic acids and derivatives	0.922269	B(ii)			257.949	289.12	forward	760499	1.09261e+06	1.4272e+06	1.11814e+06	1.43268e+06	1.08763e+06	1.26584e+06	1.7635e+06	1.29535e+06	1.55246e+06	1.83045e+06	1.71358e+06	1.25032e+06	1.25252e+06	262844	1.31874e+06	1.23622e+06	1.44689e+06
Methylsuccinic acid	#N/A	#N/A	#N/A	#N/A	#N/A	0.921786	B(ii)			657.355	131.036	forward	7.74866e+08	5.4049e+08	7.54582e+08	7.73032e+08	1.90647e+09	1.1475e+09	1.14526e+09	1.1537e+09	7.8109e+08	7.75121e+08	6.07619e+08	6.02229e+08	7.42092e+08	3.24787e+08	1.95035e+08	1.22041e+09	6.50076e+08	9.82222e+08
Agaritinal	#N/A	#N/A	#N/A	#N/A	#N/A	0.920851	B(ii)			142.664	266.111	forward	263682	2.29391e+06	601747	819632	1.77593e+06	323574	4.38203e+06	1.16267e+06	337714	1.91217e+06	848325	1.55479e+06	171833	523689	265229	1.0225e+06	854820	272500
Purine	HMDB0001366	120-73-0	C15587	Organoheterocyclic compounds	Imidazopyrimidines	0.920846	B(ii)			791.326	119.035	forward	1.397e+08	2.01476e+08	3.5659e+07	3.52801e+07	4.85679e+07	1.84187e+08	1.66264e+08	5.58279e+07	1.17756e+08	5.13795e+07	9.15574e+07	3.17587e+07	2.85855e+08	4.87551e+07	6.6659e+07	5.08295e+07	4.70812e+07	3.80965e+07
Genistein	HMDB0003217	446-72-0	C06563	Phenylpropanoids and polyketides	Isoflavonoids	0.991479	B(ii)			388.483	271.06	forward	1.18822e+06	338543	905285	1.05442e+06	224234	1.17354e+06	209024	709422	937050	690927	923159	182915	929784	1.01993e+06	1.14143e+06	913834	867932	895318
Agmatine	HMDB0001432	306-60-5	C00179	Organic nitrogen compounds	Organonitrogen compounds	0.92029	B(ii)			69.8676	131.129	forward	4.26693e+07	3.75618e+07	3.46579e+07	3.90107e+07	3.73044e+07	7.0994e+07	3.13411e+07	1.27315e+08	9.80134e+07	4.68733e+07	2.73882e+07	1.71218e+07	3.26702e+07	5.35374e+07	3.9576e+08	4.88033e+07	4.63944e+07	4.6537e+07
L-prolyl-L-proline	HMDB0011180	0	0	Organic acids and derivatives	Carboxylic acids and derivatives	0.919987	B(ii)			78.9669	213.123	forward	1.29794e+07	2.9722e+07	1.73939e+07	1.97907e+07	1.98683e+07	1.42351e+07	1.31027e+07	1.45123e+07	1.22581e+07	1.82505e+07	1.89382e+07	3.34073e+07	1.6211e+07	2.03265e+07	1.62754e+07	1.90982e+07	1.4898e+07	1.79533e+07
DL-Dopa	#N/A	#N/A	#N/A	#N/A	#N/A	0.919765	B(ii)			82.0193	196.062	forward	1.84091e+07	3.34707e+07	6.61346e+06	6.03086e+06	5.56368e+07	3.88356e+06	7.47468e+07	2.50478e+07	1.03713e+07	6.87877e+06	4.74817e+06	9.75482e+06	1.73407e+07	4.74213e+06	1.20608e+07	2.56582e+07	2.77378e+07	8.28687e+06
Ethylbenzene	#N/A	#N/A	#N/A	#N/A	#N/A	0.919256	B(ii)			386.193	107.086	forward	4.76468e+06	1.80919e+06	5.61857e+06	4.40203e+06	1.45171e+06	3.3877e+06	515078	5.20821e+06	2.58291e+06	5.95539e+06	4.91318e+06	1.28526e+06	6.42186e+06	5.53216e+06	4.06899e+06	3.84438e+06	4.5409e+06	2.04921e+06
N-Acetyl-L-phenylalanine	#N/A	#N/A	#N/A	#N/A	#N/A	0.919224	B(ii)			208.034	206.082	forward	921620	994429	1.40099e+06	1.30356e+06	1.37066e+06	1.53027e+06	1.79233e+06	1.86391e+06	1.58899e+06	1.37014e+06	1.93998e+06	1.55461e+06	2.03523e+06	1.60429e+06	1.91836e+06	2.82604e+06	1.23128e+06	1.54138e+06
Caffeic acid	HMDB0001964	331-39-5	C01481	Phenylpropanoids and polyketides	Cinnamic acids and derivatives	0.918878	B(ii)			254.678	179.035	forward	1.02653e+07	6.78445e+06	6.90005e+06	1.44272e+07	5.60988e+06	1.535e+07	4.74333e+06	1.44019e+07	8.1301e+06	1.16668e+07	7.91143e+06	5.81866e+06	1.12673e+07	7.91518e+06	1.76958e+07	1.01593e+07	8.13989e+06	9.12349e+06
Methylimidazole acetaldehyde	HMDB0004181	19639-03-3	C05827	Organoheterocyclic compounds	Azoles	0.918571	B(ii)			212.672	125.071	forward	1.07724e+07	1.9302e+07	1.28651e+07	1.26427e+07	1.91658e+07	1.42068e+07	2.00811e+07	1.31603e+07	1.21513e+07	1.25981e+07	2.03501e+07	1.79587e+07	1.24966e+07	1.22101e+07	1.14558e+07	1.7124e+07	1.89452e+07	1.51746e+07
Coproporphyrin III	HMDB0000570	14643-66-4	C05770	0	0	0.918167	B(ii)			403.282	655.275	forward	1.6332e+06	776861	683624	506237	49784.1	925749	57674.4	1.95319e+06	534052	846620	787768	1.01674e+06	1.79311e+06	1.51068e+06	1.19844e+06	1.07327e+06	985992	1.21118e+06
3,4-Dihydroxybenzaldehyde	HMDB0059965	139-85-5	0	Benzenoids	Benzene and substituted derivatives	0.916681	B(ii)			356.353	137.024	forward	8.43234e+06	8.14496e+06	1.17412e+07	8.86565e+06	7.09447e+06	1.23336e+07	7.83311e+06	1.64038e+07	8.44325e+06	1.3227e+07	1.72971e+07	6.33711e+06	9.29744e+06	1.06093e+07	8.96936e+06	1.1375e+07	1.05248e+07	9.89799e+06
Ganolucidic acid B	HMDB0035751	98683-75-1	0	0	0	0.91663	B(ii)			615.518	503.334	forward	192710	0	122379	0	0	0	72213.7	0	164989	0	4.33528e+06	2.86773e+06	7.65039e+06	5.66403e+06	5.09028e+06	1.96024e+06	1.43727e+06	1.88399e+06
Adenosine	HMDB0000050	58-61-7	C00212	Nucleosides, nucleotides, and analogues	Purine nucleosides	0.916352	B(ii)			295.719	268.104	forward	1.85036e+06	1.86371e+06	1.81733e+06	2.04845e+06	1.88936e+06	2.09194e+06	2.40152e+06	1.94904e+06	2.26063e+06	2.19201e+06	1.81094e+06	2.14041e+06	2.44118e+06	2.1423e+06	2.33867e+06	2.40522e+06	1.79432e+06	2.42836e+06
Rhein	HMDB0032876	478-43-3	C10401	Benzenoids	Anthracenes	0.916264	B(ii)			802.049	283.029	forward	3.53541e+06	3.59511e+06	4.85315e+06	3.67707e+06	3.42267e+06	3.60119e+06	3.95504e+06	3.65216e+06	3.8092e+06	3.80176e+06	3.90942e+06	3.58204e+06	3.51824e+06	3.59543e+06	3.39144e+06	3.6693e+06	4.02489e+06	4.25629e+06
Bergapten	HMDB0030637	484-20-8	C01557	Phenylpropanoids and polyketides	Coumarins and derivatives	0.915075	B(ii)			174.034	217.05	forward	3.85465e+06	2.44435e+06	3.14517e+06	3.08283e+06	2.59277e+06	2.61435e+06	5.60928e+06	6.00614e+06	5.44785e+06	4.92894e+06	3.94874e+06	1.08538e+06	7.34522e+06	3.16782e+06	4.83974e+06	3.54945e+06	4.64583e+06	3.67667e+06
N-[2-(4-Prenyloxyphenyl)ethyl]tiglamide	HMDB0041142	172837-74-0	0	Benzenoids	Phenol ethers	0.914924	B(ii)			479.425	288.199	forward	691579	1.53839e+06	1.49095e+06	1.86658e+06	426532	1.01803e+06	5.8343e+06	804178	2.27888e+06	1.03666e+06	1.32019e+06	3.95479e+06	2.93521e+06	2.65833e+06	587897	380362	253606	328114
(E)-5-(3,4,5,6-Tetrahydro-3-pyridylidenemethyl)-2-furanmethanol	HMDB0033560	0	0	Organoheterocyclic compounds	Pyridines and derivatives	0.914034	B(ii)			299.228	192.102	forward	2.65113e+06	2.48957e+06	2.9577e+06	2.79132e+06	2.40888e+06	3.29404e+06	2.40602e+06	3.30242e+06	4.10451e+06	3.43797e+06	3.00638e+06	2.52038e+06	3.26715e+06	3.50911e+06	2.52492e+06	3.1516e+06	2.96818e+06	2.80048e+06
Tangeritin	HMDB0030539	481-53-8	C10190	Phenylpropanoids and polyketides	Flavonoids	0.913783	B(ii)			478.015	373.128	forward	4.0446e+06	5.11763e+06	5.07898e+06	4.40027e+06	4.93397e+06	5.3921e+06	5.72211e+06	5.20263e+06	4.299e+06	5.06653e+06	5.67031e+06	5.32868e+06	5.07992e+06	5.27305e+06	4.00752e+06	6.01486e+06	5.95538e+06	5.88116e+06
beta-Terpineol	#N/A	#N/A	#N/A	#N/A	#N/A	0.913575	B(ii)			44.3745	154.134	forward	2.91076e+07	8.4514e+07	2.60985e+08	2.18987e+08	2.04896e+08	2.76888e+08	7.87402e+07	3.47091e+08	7.79818e+07	1.79172e+07	2.44007e+07	2.31398e+08	2.49123e+08	2.94243e+08	2.48596e+08	6.4549e+07	2.42933e+08	7.00025e+07
Parakmerin A	HMDB0033950	119555-99-6	0	Phenylpropanoids and polyketides	2-arylbenzofuran flavonoids	0.913109	B(ii)			208.125	297.144	forward	1.35262e+07	1.79389e+07	1.28559e+07	1.2782e+07	1.69051e+07	1.95676e+07	1.94791e+07	1.45807e+07	1.39736e+07	1.35717e+07	2.0188e+07	1.86989e+07	1.62266e+07	1.54721e+07	1.65574e+07	1.57376e+07	1.72154e+07	1.49571e+07
Dihydrothymine	HMDB0000079	696-04-8	C00906	Organoheterocyclic compounds	Diazines	0.912723	B(ii)			65.6937	129.066	forward	1.35241e+07	8.80734e+06	1.40157e+07	1.40263e+07	9.57073e+06	3.4001e+07	1.05069e+07	1.13167e+07	1.53968e+07	1.96059e+07	1.75523e+07	9.46544e+06	2.53315e+07	1.72189e+07	1.74917e+07	1.25202e+07	1.29869e+07	1.47208e+07
L-Malic acid	HMDB0000156	97-67-6	C00149	Organic acids and derivatives	Hydroxy acids and derivatives	0.912462	B(ii)			83.1767	133.014	forward	2.06893e+08	1.55143e+09	1.75574e+08	1.78855e+08	5.29366e+08	1.20278e+08	6.39881e+08	2.03572e+08	1.62629e+08	1.36395e+08	2.52511e+08	3.59629e+08	2.12889e+08	2.23484e+08	2.26501e+08	2.62228e+08	4.05567e+08	2.43987e+08
Austalide E	HMDB0034076	81543-05-7	0	0	0	0.911954	B(ii)			193.415	533.233	forward	2.94565e+06	2.30509e+06	3.23198e+06	2.8646e+06	2.29679e+06	2.97599e+06	4.91632e+06	5.00881e+06	3.35206e+06	6.03247e+06	3.36137e+06	3.30933e+06	3.29231e+06	3.35392e+06	1.52017e+06	2.92349e+06	3.21269e+06	3.49196e+06
Pentacarboxyl porphyrinogen III	HMDB0001957	0	0	Organoheterocyclic compounds	Tetrapyrroles and derivatives	0.911412	B(ii)			210.086	701.285	forward	2.09443e+06	3.44377e+06	2.36313e+06	2.09771e+06	2.89716e+06	2.18413e+06	1.68748e+06	2.41885e+06	2.4623e+06	1.69818e+06	2.45371e+06	2.91151e+06	1.575e+06	1.49236e+06	0	2.25295e+06	2.06649e+06	1.94735e+06
D-1-Piperideine-2-carboxylic acid	#N/A	#N/A	#N/A	#N/A	#N/A	0.911373	B(ii)			44.1735	128.071	forward	3.13565e+07	1.84598e+08	1.73569e+08	1.94391e+08	1.06052e+08	6.95047e+07	1.6964e+08	8.83581e+07	6.33994e+07	6.33164e+07	1.77408e+08	2.00339e+08	7.13288e+07	6.41845e+07	6.0157e+07	2.08134e+08	8.12966e+07	6.55515e+07
Pyridoxal	HMDB0001545	66-72-8	C00250	Organoheterocyclic compounds	Pyridines and derivatives	0.911046	B(ii)			73.8869	168.066	forward	4.33292e+06	4.98828e+06	2.26404e+06	6.2427e+06	6.6098e+06	4.44652e+06	8.04788e+06	5.38346e+06	5.22491e+06	4.80692e+06	4.69387e+06	8.47377e+06	5.55188e+06	6.78415e+06	4.36959e+06	4.99455e+06	5.02533e+06	4.82079e+06
2-Phospho-D-glyceric acid	HMDB0003391	0	C00631	Organic oxygen compounds	Organooxygen compounds	0.910998	B(ii)			798.794	186.995	forward	2.01872e+07	2.37895e+07	1.82981e+07	2.55733e+07	1.96044e+07	2.53593e+07	1.97138e+07	2.2582e+07	2.27925e+07	2.54087e+07	1.71874e+07	1.89415e+07	1.90451e+07	2.31994e+07	2.45473e+07	1.87607e+07	2.79062e+07	2.47141e+07
Phosphoenolpyruvic acid	HMDB0000263	138-08-9	C00074	Organic acids and derivatives	Organic phosphoric acids and derivatives	0.910439	B(ii)			37.9302	166.975	forward	1.2643e+07	5.63142e+07	1.90711e+07	1.92498e+07	1.10062e+08	1.22777e+07	7.02163e+07	2.66515e+07	1.74588e+07	2.86625e+07	1.9629e+07	5.19507e+07	1.97879e+07	1.86822e+07	1.61735e+07	2.47488e+07	2.86815e+07	2.94899e+07
Glaucarubin	HMDB0035626	1448-23-3	C08760	Lipids and lipid-like molecules	Prenol lipids	0.866851	B(ii)			186.998	495.232	forward	380481	317616	607118	634355	678228	551188	577456	433934	598798	430381	655449	476295	665549	741243	418558	606664	624726	529296
Auraptene	HMDB0034054	495-02-3	0	Lipids and lipid-like molecules	Prenol lipids	0.909658	B(ii)			331.56	299.164	forward	1.55625e+06	731365	1.76495e+06	1.47202e+06	625377	2.39616e+06	382524	1.92353e+06	1.36301e+06	1.5352e+06	1.38898e+06	678263	1.71773e+06	1.52085e+06	1.005e+06	1.57079e+06	1.42084e+06	1.48539e+06
(9S,10E,12Z,15Z)-9-Hydroxy-10,12,15-octadecatrienoic acid	HMDB0031934	89886-42-0	0	Lipids and lipid-like molecules	Fatty Acyls	0.909183	B(ii)			402.341	277.216	forward	1.90522e+08	2.99307e+08	3.30116e+08	3.18083e+08	2.62904e+08	1.6457e+08	1.82238e+08	6.76412e+07	8.50328e+07	9.83363e+07	1.19052e+08	6.4899e+07	8.10822e+07	8.51597e+07	1.49118e+08	1.62273e+08	1.60384e+08	1.67207e+08
1-Kestose	HMDB0011729	470-69-9	C03661	Organic oxygen compounds	Organooxygen compounds	0.908641	B(ii)			58.1928	503.162	forward	7.41114e+06	8.79588e+06	1.023e+07	1.00754e+07	1.21645e+07	9.12089e+06	1.16703e+07	7.50631e+06	7.76404e+06	9.29238e+06	7.23261e+06	2.18662e+07	8.76991e+06	1.00992e+07	1.05717e+07	9.63373e+06	8.50712e+06	1.15707e+07
Glutathione	HMDB0000125	70-18-8	C00051	Organic acids and derivatives	Carboxylic acids and derivatives	0.969736	B(ii)			292.709	306.077	forward	4.77194e+06	2.71563e+06	5.34754e+06	4.55256e+06	1.73528e+06	5.20789e+06	3.13324e+06	5.54573e+06	4.44418e+06	5.19001e+06	1.388e+07	2.92493e+06	5.60208e+06	5.46004e+06	3.86828e+06	4.02682e+06	4.006e+06	5.61679e+06
6,11-Dihydroxy-2,2-dimethylpyrano[3,2-c]xanthen-7(2H)-one	HMDB0040357	136364-53-9	0	Organoheterocyclic compounds	Benzopyrans	0.907918	B(ii)			454.282	311.084	forward	261969	1.23469e+06	281574	337711	1.47565e+06	299364	642595	376742	292648	292355	282736	1.06342e+06	292331	372631	173991	873293	811257	824769
D-2,3-Dihydroxypropanoic acid	HMDB0031818	6000-40-4	0	Organic oxygen compounds	Organooxygen compounds	0.907306	B(ii)			46.9276	105.019	forward	7.26487e+06	7.95103e+06	8.06793e+06	5.65181e+06	1.00539e+07	7.21008e+06	8.96369e+06	7.08907e+06	5.95332e+06	6.40537e+06	8.21065e+06	1.03273e+07	6.69318e+06	8.11968e+06	7.46517e+06	5.02609e+06	8.42053e+06	8.531e+06
N'-Hydroxymethylnorcotinine	HMDB0001324	157129-55-0	0	Organoheterocyclic compounds	Pyridines and derivatives	0.906922	B(ii)			249.112	193.097	forward	2.21903e+06	1.86031e+06	2.56012e+06	3.12454e+06	1.64968e+06	3.09115e+06	2.43715e+06	3.17373e+06	3.01424e+06	2.69364e+06	2.88868e+06	1.42963e+06	3.16602e+06	2.72862e+06	2.556e+06	2.53192e+06	2.85025e+06	2.68836e+06
Divanillyltetrahydrofuran ferulate	HMDB0032730	96917-11-2	0	Lignans, neolignans and related compounds	Furanoid lignans	0.906796	B(ii)			394.269	521.215	forward	6.73455e+06	892054	2.1653e+06	3.72276e+06	374588	8.16745e+06	58741.5	2.70508e+06	5.24304e+06	2.37242e+06	1.44205e+06	400932	5.60294e+06	4.19233e+06	2.52242e+06	3.43341e+06	3.57202e+06	3.06339e+06
Kyotorphin	HMDB0005768	70904-56-2	C02993	Organic acids and derivatives	Carboxylic acids and derivatives	0.906105	B(ii)			174.161	338.182	forward	3.89221e+06	5.56143e+06	4.63037e+06	4.9962e+06	5.25025e+06	2.33275e+06	3.95314e+06	3.88625e+06	4.16888e+06	993654	4.87915e+06	7.40111e+06	5.59803e+06	3.1384e+06	4.68574e+06	4.83799e+06	5.13856e+06	4.89135e+06
Tyrosyl-Glycine	HMDB0029105	0	0	Organic acids and derivatives	Carboxylic acids and derivatives	0.905732	B(ii)			133.752	239.102	forward	5.22414e+06	4.66274e+06	5.23862e+06	4.71974e+06	2.65061e+06	3.77378e+06	8.61846e+06	7.34493e+06	3.57166e+06	2.79424e+06	6.22234e+06	3.64273e+06	5.52162e+06	7.69244e+06	3.25348e+06	4.7523e+06	6.62242e+06	4.78505e+06
Ascorbalamic acid	HMDB0029944	41679-87-2	0	Organic acids and derivatives	Carboxylic acids and derivatives	0.905283	B(ii)			558.814	264.068	forward	5.38204e+06	1.39863e+06	8.07852e+06	6.21811e+06	812565	3.09111e+06	221980	2.60912e+06	3.39716e+06	3.72069e+06	4.93373e+06	438187	1.3796e+06	1.63672e+06	626699	2.01767e+06	1.92015e+06	1.74869e+06
N2-Maltulosylarginine	HMDB0041542	162966-06-5	0	Lipids and lipid-like molecules	Saccharolipids	0.904253	B(ii)			424.141	499.227	forward	2.21958e+06	0	904063	1.21069e+06	42246.1	2.34696e+06	87287.1	308738	451880	417167	441974	0	1.49278e+06	1.01852e+06	1.02628e+06	736291	735590	765829
Isopiperolein B	HMDB0033959	0	0	Organoheterocyclic compounds	Benzodioxoles	0.903855	B(ii)			539.278	344.221	forward	1.59951e+06	46412.4	2.12905e+06	1.22787e+06	0	1.65785e+06	408433	2.92702e+06	1.24724e+06	2.29455e+06	2.6211e+06	86081.7	1.80115e+06	2.62814e+06	1.08852e+06	1.49115e+06	1.469e+06	1.54031e+06
Leucyl-Hydroxyproline	#N/A	#N/A	#N/A	#N/A	#N/A	0.902217	B(ii)			187.902	245.149	forward	6.20079e+07	4.83062e+07	6.86655e+07	5.96337e+07	5.12155e+07	1.58304e+07	7.26794e+07	2.27775e+07	1.49953e+07	3.83928e+07	6.89477e+07	5.98636e+07	5.893e+07	7.15393e+07	0	6.83605e+07	6.37e+07	3.76677e+06
2-Isopropylmalic acid	HMDB0000402	3237-44-3	C02504	Lipids and lipid-like molecules	Fatty Acyls	0.900435	B(ii)			170.919	175.061	forward	2.62571e+07	2.16828e+08	2.70421e+08	2.52152e+08	2.89542e+07	3.77284e+08	5.03383e+07	3.70942e+08	2.55512e+07	2.23527e+08	3.56694e+08	5.87423e+08	3.56506e+08	4.20064e+08	4.00572e+07	2.569e+08	3.11554e+08	3.12583e+08
4'-Methoxymucidin	HMDB0030019	86421-33-2	0	Benzenoids	Phenol ethers	0.900194	B(ii)			139.361	289.139	forward	5.07848e+06	6.9169e+06	8.46162e+06	6.48633e+06	1.06106e+07	7.95395e+06	9.89806e+06	6.15928e+06	7.20002e+06	6.73853e+06	8.93083e+06	1.04345e+07	7.94437e+06	1.02873e+07	6.12634e+06	7.76263e+06	8.28091e+06	8.23441e+06
Lactaroviolin	HMDB0035896	85-33-6	C09696	Lipids and lipid-like molecules	Prenol lipids	0.899812	B(ii)			100.019	211.108	forward	7.00199e+06	4.41571e+06	5.93078e+06	7.29142e+06	3.42283e+06	7.15672e+06	4.08879e+06	5.08842e+06	7.4431e+06	6.43394e+06	1.1226e+07	5.35641e+06	9.00738e+06	8.0514e+06	8.91813e+06	6.76857e+06	1.01567e+07	8.40272e+06
Threoninyl-Glycine	HMDB0029061	0	0	Organic acids and derivatives	Carboxylic acids and derivatives	0.899786	B(ii)			308.041	177.091	forward	2.25188e+07	8.96612e+06	6.13027e+07	3.35299e+07	7.14466e+06	6.00333e+07	6.72461e+06	9.10158e+07	2.2918e+07	6.19494e+07	6.38437e+07	6.87236e+06	3.13951e+07	3.80872e+07	1.19e+07	3.62041e+07	3.59582e+07	3.63618e+07
Dulciol B	HMDB0029989	175617-24-0	0	Organoheterocyclic compounds	Benzopyrans	0.899781	B(ii)			402.363	465.227	forward	2.49715e+06	263374	2.3593e+06	2.37546e+06	99034.8	3.60493e+06	15412.4	2.90205e+06	3.11924e+06	1.74575e+06	1.46719e+06	133153	3.18031e+06	2.95908e+06	1.72438e+06	2.21687e+06	1.51355e+06	1.85005e+06
Butyrylcarnitine	HMDB0002013	25576-40-3	C02862	Lipids and lipid-like molecules	Fatty Acyls	0.899677	B(ii)			203.549	232.154	forward	3.36706e+08	6.72208e+08	4.65497e+08	3.49357e+08	5.90044e+08	3.4098e+08	6.38739e+08	4.26683e+08	2.85206e+08	3.77821e+08	4.79018e+08	7.09171e+08	2.43807e+08	3.06769e+08	1.92836e+08	4.28906e+08	4.35613e+08	4.15581e+08
Austalide H	HMDB0030153	96817-10-6	0	Organoheterocyclic compounds	Benzopyrans	0.899382	B(ii)			536.996	459.248	forward	3.91779e+06	3.53652e+06	5.36151e+06	5.08913e+06	5.32334e+06	2.95587e+06	5.50153e+06	3.41377e+06	3.32886e+06	3.6586e+06	3.03551e+06	3.46345e+06	2.94459e+06	2.44617e+06	2.83686e+06	3.47759e+06	4.07165e+06	3.61332e+06
gamma-L-Glutamyl-gamma-L-glutamyl-L-methionine	#N/A	#N/A	#N/A	#N/A	#N/A	0.898794	B(ii)			92.3881	408.149	forward	397478	218855	65512.4	302926	223915	111524	220189	95103.5	364907	0	63159.5	0	504877	390428	680168	434496	281128	0
4-Pyridoxic acid	HMDB0000017	82-82-6	C00847	Organoheterocyclic compounds	Pyridines and derivatives	0.898674	B(ii)			192.189	182.046	forward	8.02488e+06	5.65668e+06	8.66829e+06	8.49504e+06	5.10702e+06	1.12178e+07	5.80623e+06	9.92907e+06	9.00557e+06	8.3077e+06	9.33035e+06	5.36731e+06	1.03031e+07	9.61807e+06	1.03987e+07	8.27636e+06	9.02065e+06	8.49096e+06
Polyoxyethylene (600) monoricinoleate	HMDB0032476	9004-97-1	0	Lipids and lipid-like molecules	Fatty Acyls	0.898611	B(ii)			590.953	341.304	forward	2.39655e+06	1.09803e+06	3.8598e+06	2.37966e+06	1.32415e+06	3.40272e+06	2.63139e+06	2.29575e+06	3.51826e+06	5.10756e+06	7.67714e+06	4.17638e+06	3.39752e+06	2.83629e+06	3.8614e+06	2.59172e+06	2.31738e+06	2.28713e+06
Maltol	HMDB0030776	118-71-8	C11918	Organoheterocyclic compounds	Pyrans	0.898372	B(ii)			37.4143	127.039	forward	3.08293e+07	2.93579e+07	3.18179e+07	3.25987e+07	3.79332e+07	3.19332e+07	2.54921e+07	2.14033e+07	2.18339e+07	2.18414e+07	2.37619e+07	2.08466e+07	1.45776e+07	2.03107e+07	1.7123e+07	2.31445e+07	2.22553e+07	3.00336e+07
(3b,4b,11b,14b)-11-Ethoxy-3,4-epoxy-14-hydroxy-12-cyathen-15-al 14-xyloside	HMDB0034617	178120-49-5	0	0	0	0.897405	B(ii)			452.447	495.28	forward	964254	157000	915453	937807	365999	592459	550496	842616	929483	287147	154095	689136	769114	602683	177499	397884	590154	607935
Zapotin	HMDB0029461	14813-19-5	0	Phenylpropanoids and polyketides	Flavonoids	0.896832	B(ii)			355.869	343.115	forward	7.92405e+06	2.16556e+06	5.68591e+06	6.28039e+06	3.60204e+06	5.50153e+06	156138	0	8.10882e+06	109270	1.99769e+06	4.05425e+06	2.84078e+06	2.78213e+06	9.56963e+06	4.35706e+06	4.06153e+06	4.28415e+06
Nornantenine	#N/A	#N/A	#N/A	#N/A	#N/A	0.896662	B(ii)			143.465	326.132	forward	2.12539e+06	2.25527e+06	5.98968e+06	4.93792e+06	4.82089e+06	8.02736e+06	3.07277e+06	5.47824e+06	2.97425e+06	5.21051e+06	3.34017e+06	8.4377e+06	3.84796e+06	5.29499e+06	6.43206e+06	3.60466e+06	4.41103e+06	9.26431e+06
p-Mentha-1,3,8-triene	HMDB0037013	18368-95-1	0	Lipids and lipid-like molecules	Prenol lipids	0.896378	B(ii)			398.925	135.117	forward	1.28216e+07	9.65883e+06	2.1692e+07	2.00663e+07	1.59735e+07	3.06447e+07	1.09022e+07	6.8245e+06	8.33964e+06	8.38679e+06	9.06321e+06	5.33492e+06	8.0842e+06	8.06161e+06	1.0084e+07	1.17295e+07	1.13581e+07	1.1802e+07
Isolariciresinol 9'-O-alpha-L-arabinofuranoside	HMDB0032906	63358-10-1	0	Lignans, neolignans and related compounds	Lignan glycosides	0.896348	B(ii)			256.055	493.205	forward	1.13426e+07	1.77562e+07	8.50911e+06	1.67515e+07	3.01643e+07	2.7516e+07	7.54071e+07	3.21361e+07	2.45706e+07	6.73638e+07	1.24241e+07	1.40952e+07	3.14825e+07	1.43174e+07	3.24193e+07	2.34436e+07	3.69953e+07	2.48173e+07
Pipecolic acid	HMDB0000070	535-75-1	C00408	Organic acids and derivatives	Carboxylic acids and derivatives	0.895999	B(ii)			792.016	130.086	forward	4.8918e+07	5.10659e+07	5.45751e+07	5.44384e+07	4.11032e+07	5.4337e+07	5.224e+07	6.02951e+07	5.15456e+07	5.40309e+07	5.58376e+07	4.0628e+07	5.05548e+07	5.35887e+07	4.88711e+07	5.0098e+07	5.44249e+07	5.73422e+07
N-Acetylvanilalanine	HMDB0011716	0	0	Organic acids and derivatives	Carboxylic acids and derivatives	0.894992	B(ii)			91.3791	254.102	forward	2.65005e+06	3.50188e+06	2.83351e+06	2.67035e+06	1.99971e+06	3.88543e+06	2.88563e+06	4.01787e+06	2.78191e+06	3.59197e+06	3.5358e+06	3.5871e+06	2.22488e+06	3.49223e+06	3.00172e+06	3.64855e+06	2.81645e+06	3.20944e+06
2-Methyl-1,4-naphthalenediol bis(dihydrogen phosphate)	HMDB0032721	84-98-0	0	Benzenoids	Naphthalenes	0.891805	B(ii)			385.069	175.075	forward	9.91818e+06	4.30985e+06	1.40523e+07	8.92152e+06	2.8874e+06	2.01406e+07	1.87503e+06	1.29445e+07	1.41949e+07	1.3215e+07	1.13599e+07	4.30774e+06	1.29274e+07	1.40886e+07	1.0266e+07	1.01929e+07	1.14825e+07	1.10881e+07
25-Acetyl-6,7-didehydrofevicordin F 3-glucoside	HMDB0036338	178062-92-5	0	Lipids and lipid-like molecules	Fatty Acyls	0.891575	B(ii)			248.012	705.353	forward	2.5773e+06	0	445236	276937	0	1.83934e+06	0	587753	705287	209416	593437	0	780087	1.11487e+06	1.31331e+06	592922	600792	555668
Quassimarin	HMDB0036888	59938-97-5	0	Lipids and lipid-like molecules	Prenol lipids	0.889837	B(ii)			343.543	523.23	forward	1.2516e+06	296220	1.59396e+06	881304	88308.3	2.74711e+06	35273.8	2.44884e+06	1.82981e+06	1.67096e+06	4.8163e+06	87036.6	2.16115e+06	4.04885e+06	1.05457e+06	1.74937e+06	1.3565e+06	1.61893e+06
Deacetyldiltiazem	HMDB0002873	42399-40-6	0	Organoheterocyclic compounds	Benzothiazepines	0.889138	B(ii)			165.039	373.157	forward	3.08245e+06	1.37316e+06	2.48152e+06	3.71952e+06	1.45429e+06	4.20318e+06	2.78911e+06	1.06593e+06	1.95314e+06	1.13254e+06	3.10709e+06	1.15915e+06	4.88568e+06	5.45506e+06	5.19966e+06	2.19143e+06	2.09414e+06	2.74514e+06
Salsolinol	HMDB0042012	27740-96-1	0	Organoheterocyclic compounds	Tetrahydroisoquinolines	0.88815	B(ii)			202.578	180.102	forward	2.18602e+07	1.81304e+07	3.10927e+07	2.60347e+07	1.18e+07	3.10144e+07	1.65333e+07	3.33473e+07	2.22427e+07	2.7462e+07	4.08245e+07	1.39281e+07	2.94176e+07	2.92453e+07	2.20831e+07	2.58357e+07	2.46072e+07	2.7073e+07
Aflatoxin B2	HMDB0035208	7220-81-7	C16753	Phenylpropanoids and polyketides	Coumarins and derivatives	0.888094	B(ii)			464.704	315.086	forward	321737	241770	590480	449841	342844	462882	359564	722885	616952	545645	526820	218830	688000	699685	497121	792118	701384	501198
Dimethylmalonic acid	#N/A	#N/A	#N/A	#N/A	#N/A	0.888031	B(ii)			634.876	131.036	forward	4.5536e+08	2.40143e+08	2.27269e+08	2.42559e+08	3.03995e+08	2.13765e+08	2.72509e+08	3.0688e+08	3.73013e+08	1.66436e+08	1.95643e+08	1.83632e+08	1.86012e+08	7.47322e+07	9.49019e+07	3.29903e+08	8.21745e+07	2.65267e+08
Harderoporphyrin	HMDB0000683	30783-27-8	0	0	0	0.887956	B(ii)			491.227	609.27	forward	622700	1.34979e+06	516286	532948	26597.7	479741	260077	619873	508221	336043	264871	1.71152e+06	596195	893150	92921.1	1.15156e+06	931068	929490
Glycine	HMDB0000123	56-40-6	C00037	Organic acids and derivatives	Carboxylic acids and derivatives	1	B(ii)			41.9203	74.024	forward	1.60802e+08	2.21378e+08	2.08233e+08	2.06392e+08	2.07274e+08	1.76191e+08	2.02624e+08	2.4777e+08	1.59399e+08	2.05867e+08	2.49481e+08	1.86498e+08	2.02357e+08	1.91894e+08	1.69913e+08	1.92666e+08	2.06019e+08	2.12471e+08
Perlolyrine	HMDB0030327	29700-20-7	C09231	Alkaloids and derivatives	Harmala alkaloids	0.88686	B(ii)			402.364	265.097	forward	3.14413e+08	6.91269e+08	4.76087e+08	4.05126e+08	5.34588e+08	3.90193e+08	6.2753e+08	4.98487e+08	3.73652e+08	4.47915e+08	6.42373e+08	5.30493e+08	3.86453e+08	3.9521e+08	2.5986e+08	5.71679e+08	4.98857e+08	5.33572e+08
Escitalopram	#N/A	#N/A	#N/A	#N/A	#N/A	0.886387	B(ii)			176.292	325.176	forward	6.02238e+06	5.01681e+07	948264	759893	2.74705e+07	2.43265e+07	3.47292e+07	2.03691e+07	1.31703e+07	839264	2.40543e+07	8.19136e+07	1.27177e+07	661933	1.08145e+07	3.27203e+07	1.62411e+07	710200
Hordatine A	HMDB0030461	7073-64-5	C08307	Phenylpropanoids and polyketides	2-arylbenzofuran flavonoids	0.886045	B(ii)			385.529	551.311	forward	742347	286948	1.2236e+06	1.11224e+06	346148	1.18419e+06	320277	1.22063e+06	1.47735e+06	1.43891e+06	1.01225e+06	386781	1.8153e+06	1.26997e+06	653317	1.0047e+06	944162	1.12332e+06
(R)-1-O-b-D-glucopyranosyl-1,3-octanediol	#N/A	#N/A	#N/A	#N/A	#N/A	0.886031	B(ii)			311.635	309.184	forward	3.58604e+06	2.12393e+06	6.13168e+06	2.47266e+06	2.18352e+06	6.52605e+06	2.6484e+06	7.93111e+06	4.29164e+06	5.88902e+06	6.94877e+06	1.53882e+06	6.35334e+06	6.04559e+06	3.56411e+06	2.4315e+06	4.21544e+06	2.73099e+06
2-Oxo-4-methylthiobutanoic acid	HMDB0001553	583-92-6	C01180	Lipids and lipid-like molecules	Fatty Acyls	0.884873	B(ii)			582.944	149.023	forward	1.52624e+07	1.34384e+07	1.42657e+07	1.60239e+07	1.41278e+07	1.54112e+07	1.40241e+07	1.41933e+07	1.34731e+07	1.69632e+07	1.56936e+07	1.26436e+07	1.44483e+07	1.53258e+07	1.10873e+07	1.6664e+07	1.81885e+07	1.47135e+07
2-Methoxy-(3 or 5 or 6)-isopropylpyrazine	HMDB0032381	93905-03-4	0	Organic oxygen compounds	Organooxygen compounds	0.883894	B(ii)			195.327	153.102	forward	1.13713e+07	1.32096e+07	1.48592e+07	1.51333e+07	1.0379e+07	2.01043e+07	1.45809e+07	1.98177e+07	1.64191e+07	1.81811e+07	2.4714e+07	6.19835e+06	1.7681e+07	1.83398e+07	5.7478e+06	1.49646e+07	1.49889e+07	1.52662e+07
3-Phosphoglyceric acid	#N/A	#N/A	#N/A	#N/A	#N/A	0.882754	B(ii)			846.268	186.995	forward	8.48046e+06	8.34045e+06	6.68379e+06	6.11757e+06	1.15474e+07	9.56532e+06	3.2089e+07	6.12757e+06	6.13955e+06	9.29913e+06	8.08402e+06	5.42799e+06	5.72881e+06	8.49944e+06	7.17413e+06	7.50317e+06	6.3484e+06	1.77456e+07
Glycerol tribenzoate	HMDB0029556	614-33-5	0	Benzenoids	Benzene and substituted derivatives	0.88254	B(ii)			191.494	405.137	forward	1.1188e+06	107694	1.43947e+06	1.66978e+06	0	1.21163e+06	0	952483	1.66386e+06	774021	647100	0	1.31572e+06	719557	1.2986e+06	891899	835634	602914
Secoisolariciresinol 9,9'-diglucoside	HMDB0036323	158932-33-3	0	Lignans, neolignans and related compounds	Lignan glycosides	0.881361	B(ii)			183.587	685.283	forward	583097	266174	855916	570882	145653	606675	60396	530725	435898	256704	628318	239454	528204	706277	612015	441770	517492	483882
2-Ketobutyric acid	HMDB0000005	600-18-0	C00109	Organic acids and derivatives	Keto acids and derivatives	0.881057	B(ii)			853.019	101.024	forward	4.68238e+07	5.44135e+07	4.97818e+07	9.35073e+07	7.65834e+07	1.03423e+08	1.51112e+08	5.46022e+07	1.17385e+08	1.38202e+08	5.32726e+07	6.02376e+07	6.37407e+07	8.10156e+07	7.46294e+07	5.99685e+07	9.91324e+07	8.2019e+07
Isoleucyl-Methionine	HMDB0028913	0	0	Organic acids and derivatives	Carboxylic acids and derivatives	0.880636	B(ii)			175.751	263.136	forward	6.56013e+06	7.03785e+06	4.43047e+06	5.57965e+06	6.79758e+06	6.18418e+06	9.09293e+06	6.16321e+06	5.71779e+06	6.39531e+06	5.82445e+06	4.47984e+06	5.95655e+06	4.27657e+06	6.92122e+06	5.27518e+06	5.7032e+06	5.18615e+06
Acetylhydrazine	HMDB0060428	0	0	Organic acids and derivatives	Carboxylic acids and derivatives	0.880361	B(ii)			14.1386	75.0559	forward	2.33183e+06	2.68165e+06	2.8828e+06	3.15097e+06	2.7999e+06	3.24769e+06	3.34737e+06	2.70961e+06	3.70494e+06	3.43025e+06	3.30568e+06	2.26876e+06	3.28572e+06	3.84636e+06	5.47203e+06	2.59057e+06	2.76369e+06	3.35584e+06
Proline betaine	HMDB0004827	471-87-4	C10172	Organic acids and derivatives	Carboxylic acids and derivatives	0.879995	B(ii)			47.5804	144.102	forward	1.2128e+08	4.33731e+08	1.5114e+08	1.3436e+08	4.41267e+08	1.68897e+08	4.27406e+08	1.75528e+08	1.61331e+08	1.51485e+08	2.32147e+08	4.32112e+08	1.5907e+08	1.57855e+08	1.49762e+08	2.54434e+08	2.41605e+08	2.76868e+08
Adipic acid	HMDB0000448	124-04-9	C06104	Lipids and lipid-like molecules	Fatty Acyls	0.879794	B(ii)			196.079	145.05	forward	1.89085e+07	2.25786e+07	1.66421e+07	1.84806e+07	8.1089e+06	4.61085e+07	1.1644e+07	1.68656e+07	1.69926e+07	1.71039e+07	3.90067e+07	2.39056e+07	2.14933e+07	2.55681e+07	28007863	1.92444e+07	1.67516e+07	2.09106e+07
1-Methylhistidine	HMDB0000001	332-80-9	C01152	Organic acids and derivatives	Carboxylic acids and derivatives	0.879041	B(ii)			46.0705	170.092	forward	8.21987e+07	1.24629e+08	1.44589e+08	1.4311e+08	1.37779e+08	1.0136e+08	2.44729e+08	1.23179e+08	1.01689e+08	1.85719e+08	1.65408e+08	1.51934e+08	1.2077e+08	1.07202e+08	1.25443e+08	1.05097e+08	1.24672e+08	1.30903e+08
1-Deoxynojirimycin	HMDB0035359	19130-96-2	C16843	Organoheterocyclic compounds	Piperidines	0.878142	B(ii)			45.2962	164.092	forward	2.65809e+07	4.64181e+07	2.47952e+07	3.38122e+07	5.06923e+07	2.24347e+07	5.15186e+07	1.73599e+07	3.39237e+07	2.53932e+07	1.40244e+08	5.7748e+07	2.31207e+07	3.22332e+07	2.88519e+07	3.65922e+07	3.90738e+07	3.95097e+07
Nandrolone	HMDB0002725	434-22-0	C07254	Lipids and lipid-like molecules	Steroids and steroid derivatives	0.877595	B(ii)			420.748	275.2	forward	4.2639e+07	3.10137e+07	1.01401e+08	1.14374e+08	9.03003e+07	2.75788e+07	6.35209e+07	1.38134e+07	2.55215e+07	1.56239e+07	2.5997e+07	2.12319e+07	2.98576e+07	2.37517e+07	3.52893e+07	4.97957e+07	4.63985e+07	4.75207e+07
3-(3,4-Dihydroxy-5-methoxy)-2-propenoic acid	HMDB0035484	1782-55-4	C05619	Phenylpropanoids and polyketides	Cinnamic acids and derivatives	0.877553	B(ii)			230.684	209.045	forward	2.78612e+07	2.51755e+07	2.70069e+07	3.18035e+07	2.33982e+07	2.91311e+07	2.44717e+07	2.75569e+07	2.79689e+07	2.80106e+07	2.61065e+07	2.37029e+07	2.79766e+07	2.68112e+07	2.92065e+07	2.57591e+07	2.56785e+07	2.51025e+07
1-Oleoylglycerophosphoinositol	#N/A	#N/A	#N/A	#N/A	#N/A	0.877484	B(ii)			268.558	599.322	forward	752404	67399.7	422830	260102	34992.3	230232	126781	618109	435466	1.08349e+06	204133	211362	165740	306288	204205	259157	389786	557279
Pyrrole-2-carboxylic acid	HMDB0004230	634-97-9	C05942	Organoheterocyclic compounds	Pyrroles	0.877286	B(ii)			191.547	110.024	forward	2.69644e+07	1.29361e+07	1.90685e+07	2.33477e+07	1.28393e+07	2.70364e+07	1.55418e+07	1.44389e+07	3.09343e+07	1.77329e+07	1.44542e+07	1.35924e+07	2.48624e+07	2.18288e+07	2.5657e+07	1.99271e+07	2.01982e+07	2.17868e+07
Dodecanedioic acid	HMDB0000623	693-23-2	C02678	Lipids and lipid-like molecules	Fatty Acyls	0.877127	B(ii)			303.775	229.145	forward	3.77473e+06	3.11457e+06	4.54923e+06	6.32376e+06	7.13936e+06	2.87764e+06	5.31572e+06	2.77239e+06	3.08989e+06	1.16297e+06	3.84849e+06	6.68534e+06	3.30574e+06	2.82652e+06	3.27968e+06	4.51685e+06	3.85851e+06	4.24819e+06
2-Amino-3-methylbenzoate	HMDB0060680	0	0	Benzenoids	Benzene and substituted derivatives	0.877116	B(ii)			209.387	152.071	forward	4.90797e+06	4.93723e+06	4.14379e+06	6.02332e+06	4.68165e+06	5.84668e+06	4.94622e+06	5.41217e+06	5.32313e+06	6.04786e+06	4.84877e+06	4.95588e+06	6.39273e+06	5.38253e+06	5.09702e+06	5.70242e+06	5.16559e+06	5.41883e+06
Isopentanol	HMDB0006007	123-51-3	C07328	Organic oxygen compounds	Organooxygen compounds	0.877051	B(ii)			205.833	71.0861	forward	3.0435e+07	2.26378e+06	8.93687e+06	1.23202e+07	6.81966e+06	1.87501e+07	9.93965e+06	3.58173e+06	1.21226e+07	1.454e+07	3.81745e+06	2.18138e+06	2.02882e+07	9.55895e+06	3.52462e+07	1.35949e+07	1.3721e+07	1.29442e+07
Melledonol	HMDB0035884	103847-14-9	0	Lipids and lipid-like molecules	Prenol lipids	0.876248	B(ii)			190.984	435.198	forward	2.75874e+06	2.781e+06	2.5075e+06	2.70036e+06	2.71763e+06	2.83435e+06	3.16765e+06	2.44728e+06	3.0419e+06	3.01313e+06	3.2513e+06	3.14312e+06	3.34428e+06	2.74054e+06	648052	2.47711e+06	2.70834e+06	2.88961e+06
2-Carboxy-5,7-dimethyl-4-octanolide	HMDB0030986	0	0	Organoheterocyclic compounds	Lactones	0.875813	B(ii)			267.616	215.125	forward	4.55201e+07	7.15011e+07	4.38144e+07	4.6736e+07	7.39122e+07	4.21544e+07	6.7735e+07	4.32947e+07	4.94756e+07	5.22328e+07	4.13936e+07	6.79345e+07	3.76307e+07	4.44341e+07	3.73018e+07	1.77965e+07	1.89238e+07	1.95747e+07
Leucyl-Arginine	HMDB0028923	0	0	Organic acids and derivatives	Carboxylic acids and derivatives	0.875495	B(ii)			190.303	288.203	forward	2.40973e+07	2.65024e+07	3.09468e+07	3.05464e+07	3.34843e+07	2.54028e+07	4.33747e+07	3.42207e+07	2.85935e+07	3.4774e+07	3.05482e+07	3.07393e+07	3.46331e+07	3.03011e+07	2.69889e+07	2.82656e+07	2.95673e+07	2.85101e+07
Glycylproline	HMDB0000721	704-15-4	0	Organic acids and derivatives	Carboxylic acids and derivatives	0.886894	B(ii)			47.5613	173.092	forward	1.05386e+08	1.1664e+08	1.49832e+08	1.29044e+08	1.51506e+08	1.28587e+08	1.35134e+08	1.2136e+08	1.21414e+08	1.29354e+08	1.20637e+08	1.82612e+08	1.43675e+08	1.2832e+08	1.37117e+08	1.19337e+08	1.40227e+08	1.26917e+08
1-dodecanoyl-glycero-3-phosphate	HMDB0062319	0	0	Lipids and lipid-like molecules	Glycerophospholipids	0.874604	B(ii)			290.062	355.19	forward	6.91953e+06	3.59908e+06	6.73103e+06	5.5851e+06	1.53772e+06	9.78871e+06	2.19547e+06	7.61287e+06	6.55065e+06	7.35486e+06	7.48659e+06	2.73247e+06	7.28085e+06	7.53847e+06	4.37619e+06	6.38101e+06	6.12444e+06	6.0017e+06
2-Isopropyl citrate	HMDB0038083	83966-24-9	0	Organic acids and derivatives	Carboxylic acids and derivatives	0.874334	B(ii)			460.164	235.086	forward	1.14836e+07	1.51512e+07	2.12558e+07	1.72863e+07	1.10326e+07	1.49231e+07	1.76394e+07	2.21662e+07	1.55683e+07	2.23111e+07	1.98283e+07	1.36995e+07	1.55545e+07	1.89092e+07	1.00382e+07	2.36576e+07	2.53562e+07	2.42083e+07
N'-Formylkynurenine	HMDB0001200	1022-31-7	C02406	Organic oxygen compounds	Organooxygen compounds	0.87332	B(ii)			128.488	237.087	forward	4.10396e+06	7.30656e+06	4.20216e+06	2.1687e+06	5.75387e+06	5.1403e+06	3.4004e+06	5.28391e+06	4.25095e+06	3.75821e+06	8.45299e+06	4.32854e+06	6.3379e+06	4.81846e+06	5.76343e+06	5.52111e+06	5.34411e+06	4.7436e+06
1-Aminocyclopropanecarboxylic acid	HMDB0036458	22059-21-8	0	Organic acids and derivatives	Carboxylic acids and derivatives	0.872366	B(ii)			41.9123	102.055	forward	2.5296e+08	4.04276e+08	2.213e+08	1.38944e+08	3.96509e+08	1.07004e+08	4.85221e+08	2.69008e+08	2.60008e+08	2.47327e+08	2.71028e+08	4.81533e+08	9.12427e+07	3.46719e+08	1.12733e+08	2.4828e+08	2.43957e+08	2.80599e+08
Dulciol C	HMDB0029991	175617-25-1	0	Organoheterocyclic compounds	Benzopyrans	0.872213	B(ii)			517.533	483.247	forward	4.48092e+06	2.7346e+06	2.60642e+06	3.06276e+06	4.20385e+06	2.31442e+06	3.05368e+06	3.04787e+06	3.59915e+06	2.77521e+06	2.00311e+06	2.92315e+06	3.92645e+06	2.80435e+06	3.67289e+06	4.16685e+06	4.27507e+06	3.54278e+06
[4]-Gingerdiol 3,5-diacetate	HMDB0039132	53254-50-5	0	Benzenoids	Phenols	0.871642	B(ii)			332.656	351.182	forward	1.05991e+07	7.93636e+06	1.20871e+07	6.5259e+06	3.39882e+06	1.11254e+07	1.50327e+06	7.48027e+06	8.1213e+06	4.33951e+06	6.99994e+06	5.42684e+06	6.83886e+06	6.3199e+06	5.00943e+06	4.1177e+06	4.1036e+06	4.77332e+06
Metenamine	HMDB0029598	100-97-0	0	Organoheterocyclic compounds	Triazinanes	0.871151	B(ii)			686.337	141.113	forward	1.6274e+07	2.34638e+07	1.57424e+07	1.54667e+07	1.68517e+07	1.8616e+07	1.88914e+07	1.79313e+07	1.69467e+07	1.7585e+07	1.88582e+07	1.16125e+07	1.61048e+07	1.8027e+07	1.62824e+07	1.64692e+07	1.65133e+07	1.18082e+07
21-Hydroxyisoglabrolide	HMDB0039689	18184-25-3	0	Lipids and lipid-like molecules	Prenol lipids	0.871042	B(ii)			416.175	343.226	forward	2.15048e+06	1.06005e+06	3.45245e+06	2.16141e+06	648983	3.28885e+06	447625	2.73899e+06	2.66125e+06	2.53809e+06	1.62046e+06	840278	3.0708e+06	3.26223e+06	1.41887e+06	2.25988e+06	2.2655e+06	2.24532e+06
D-Xylitol	HMDB0002917	87-99-0	C00379	Organic oxygen compounds	Organooxygen compounds	0.870496	B(ii)			43.5689	151.061	forward	5.80879e+07	1.93268e+07	5.35628e+07	5.83994e+07	1.95195e+07	5.8105e+07	1.70365e+07	4.68892e+07	4.86467e+07	4.75787e+07	5.08348e+07	1.76874e+07	5.00577e+07	5.57946e+07	4.75017e+07	3.69842e+07	4.36676e+07	5.05283e+07
Aldosterone 18-glucuronide	HMDB0010345	3604-86-2	0	Lipids and lipid-like molecules	Steroids and steroid derivatives	0.870336	B(ii)			346.272	537.231	forward	955027	1.09533e+06	999220	1.02212e+06	878098	1.07627e+06	1.11403e+06	1.00373e+06	929436	945152	1.13556e+06	1.0145e+06	1.07645e+06	1.18193e+06	1.1785e+06	1.09707e+06	1.13684e+06	1.1998e+06
S-Adenosylmethionine	#N/A	#N/A	#N/A	#N/A	#N/A	0.870126	B(ii)			76.6029	399.144	forward	1.65452e+07	2.53603e+07	1.35447e+07	1.42956e+07	1.80301e+07	1.61875e+07	4.35614e+07	2.09125e+07	1.64396e+07	1.37315e+07	2.28742e+07	4.92952e+07	1.31025e+07	9.27458e+06	1.92124e+07	1.03211e+07	2.01558e+07	1.44922e+07
Rubraflavone C	#N/A	#N/A	#N/A	#N/A	#N/A	0.869355	B(ii)			80.74	491.246	forward	3.02201e+06	3.41099e+06	986325	889948	5.19236e+06	1.14184e+06	4.62892e+06	1.92173e+06	2.73171e+06	442393	2.28081e+06	1.04782e+07	4.05849e+06	978247	2.93355e+06	1.88859e+06	3.57829e+06	958331
(E,E)-N-4-Methoxystyrylcinnamide	HMDB0030194	87596-53-0	0	Benzenoids	Phenol ethers	0.86876	B(ii)			174.155	280.126	forward	2.8264e+06	2.34642e+07	655335	1.04929e+06	1.74738e+07	1.14935e+06	1.62723e+07	899058	2.09366e+06	649328	1.58557e+06	2.17884e+07	1.95145e+06	1.60001e+06	1.30862e+06	6.09681e+06	4.79784e+06	6.15018e+06
Cycloartocarpin	#N/A	#N/A	#N/A	#N/A	#N/A	0.867769	B(ii)			179.958	435.185	forward	153036	1.6201e+06	657019	388420	589008	957534	373220	355675	293582	630224	431972	1.78779e+06	438800	993198	725454	950569	336094	1.44733e+06
Guanosine	HMDB0000133	118-00-3	C00387	Nucleosides, nucleotides, and analogues	Purine nucleosides	0.925816	B(ii)			188.697	284.099	forward	2.70992e+07	8.24165e+06	2.33303e+07	2.40711e+07	1.20736e+07	2.48793e+07	1.41417e+07	2.22369e+07	2.07331e+07	3.02581e+07	1.42774e+07	1.09463e+07	2.72971e+07	3.00341e+07	2.99639e+07	2.00068e+07	1.94018e+07	1.91282e+07
Glycerophosphocholine	HMDB0000086	28319-77-9	C00670	Lipids and lipid-like molecules	Glycerophospholipids	0.866517	B(ii)			43.0422	258.11	forward	1.02227e+09	2.34648e+09	5.11798e+07	8.61198e+08	2.60903e+09	8.37734e+07	4.98519e+09	9.89796e+07	1.37829e+09	3.19276e+09	8.58041e+07	5.36011e+09	1.32978e+09	1.35002e+09	1.30199e+09	1.7562e+09	1.75284e+09	2.23198e+09
Alnustone	HMDB0031664	33457-62-4	0	Phenylpropanoids and polyketides	Diarylheptanoids	0.866357	B(ii)			279.56	263.143	forward	1.66056e+06	1.13211e+06	2.55659e+06	1.7804e+06	174596	2.11036e+06	896905	2.72648e+06	1.93253e+06	2.33046e+06	2.34593e+06	378892	1.9385e+06	2.9348e+06	1.46329e+06	1.55839e+06	1.57463e+06	1.99325e+06
p-Mentha-1,8-dien-7-ol	#N/A	#N/A	#N/A	#N/A	#N/A	0.866354	B(ii)			462.315	135.117	forward	4.74218e+06	1.47081e+06	7.54632e+06	5.06485e+06	1.87692e+06	5.79351e+06	3.00096e+06	5.07368e+06	4.94777e+06	6.2477e+06	3.15512e+06	1.51015e+06	4.66149e+06	4.51993e+06	3.3172e+06	4.27982e+06	3.97207e+06	4.16563e+06
S-Isopropyl 3-methylbut-2-enethioate	HMDB0032354	34365-79-2	0	Lipids and lipid-like molecules	Fatty Acyls	0.866041	B(ii)			291.839	159.081	forward	4.70258e+06	1.72971e+06	9.35806e+06	6.30007e+06	1.53177e+06	1.03286e+07	2.39027e+06	1.41879e+07	6.05425e+06	9.81423e+06	8.10972e+06	2.84516e+06	7.22877e+06	8.32019e+06	4.18468e+06	6.70085e+06	6.27957e+06	6.48268e+06
Taraxacolide 1-O-b-D-glucopyranoside	HMDB0035610	75911-12-5	0	Lipids and lipid-like molecules	Prenol lipids	0.864199	B(ii)			441.72	429.206	forward	1.05806e+06	426886	1.73552e+06	1.22986e+06	207518	3.02133e+06	91897.8	2.29884e+06	1.12347e+06	1.65765e+06	1.87012e+06	192082	1.69786e+06	2.68786e+06	1.64527e+06	1.51784e+06	2.03347e+06	1.30426e+06
13-L-Hydroperoxylinoleic acid	HMDB0003871	33964-75-9	C04717	Lipids and lipid-like molecules	Fatty Acyls	0.864177	B(ii)			405.673	295.226	forward	8.21488e+07	3.02287e+07	2.27942e+08	2.30996e+08	1.99999e+08	3.64002e+07	1.21722e+08	1.68484e+07	2.60224e+07	2.66781e+07	1.63683e+07	1.63158e+07	2.96386e+07	1.55143e+07	3.03286e+07	9.30975e+07	9.84503e+07	9.51366e+07
4-Nerolidylcatechol	#N/A	#N/A	#N/A	#N/A	#N/A	0.864127	B(ii)			612.667	315.231	forward	1.20731e+06	2.66042e+06	1.27935e+06	2.54554e+06	2.31663e+06	3.83126e+06	5.10943e+06	2.92518e+06	3.87945e+06	2.80355e+06	1.66049e+06	2.38517e+06	1.76641e+06	3.80406e+06	2.33539e+06	5.161e+06	1.99122e+06	1.79164e+06
2,3,5-Trimethyl-6-[4-(methylthio)butyl]pyrazine	HMDB0040005	92233-83-5	0	Organoheterocyclic compounds	Diazines	0.863564	B(ii)			386.197	225.138	forward	2.10833e+06	5.55968e+06	5.25859e+06	3.79034e+06	5.20908e+06	2.61306e+06	8.00498e+06	5.95485e+06	3.10145e+06	6.51736e+06	5.78583e+06	6.82612e+06	3.83754e+06	3.02949e+06	3.51765e+06	4.77818e+06	4.63962e+06	4.60302e+06
2-Pyrocatechuic acid	HMDB0000397	303-38-8	C00196	Benzenoids	Benzene and substituted derivatives	0.863482	B(ii)			262.605	153.019	forward	6.54857e+06	2.05154e+06	6.36676e+06	8.38549e+06	1.50967e+06	9.48974e+06	2.43254e+06	6.25984e+06	8.40599e+06	5.91856e+06	4.70888e+06	1.5469e+06	8.46084e+06	8.55948e+06	7.22328e+06	6.66442e+06	6.69053e+06	6.57285e+06
Harman	HMDB0035196	486-84-0	C09209	Alkaloids and derivatives	Harmala alkaloids	0.97898	B(ii)			308.449	181.077	forward	6.76709e+06	5.15649e+06	4.97704e+06	3.35614e+06	4.51324e+06	3.49513e+06	5.52472e+06	5.92185e+06	3.71403e+06	1.02603e+07	6.02526e+06	5.53074e+06	4.06184e+06	3.89562e+06	9.58192e+06	4.69764e+06	4.23002e+06	4.6607e+06
Leonuriside A	HMDB0031721	121748-12-7	0	Organic oxygen compounds	Organooxygen compounds	0.862687	B(ii)			192.9	333.115	forward	4.63759e+06	1.77355e+06	5.90615e+06	5.30754e+06	3.12838e+06	7.1352e+06	4.38841e+06	3.98783e+06	7.6336e+06	4.73438e+06	4.45895e+06	1.5206e+06	7.82924e+06	7.36759e+06	6.72342e+06	4.63358e+06	4.83674e+06	4.6621e+06
Na-Hexanoyl-Nb-inosityltryptophan	HMDB0039501	124772-47-0	0	Organic acids and derivatives	Carboxylic acids and derivatives	0.86252	B(ii)			363.269	465.227	forward	2.61306e+06	198553	3.55258e+06	2.28558e+06	160366	3.84567e+06	80101.4	2.21054e+06	3.03197e+06	1.62766e+06	1.07414e+06	167258	4.70834e+06	2.68104e+06	1.74592e+06	1.96433e+06	1.9479e+06	1.74101e+06
Phenylalanyl-Serine	HMDB0029004	0	0	Organic acids and derivatives	Carboxylic acids and derivatives	0.862289	B(ii)			203.572	253.118	forward	8.66168e+06	8.49146e+06	1.06233e+07	2.29879e+06	7.53918e+06	9.66548e+06	8.78964e+06	1.07621e+07	9.67072e+06	2.79274e+06	1.18455e+07	8.17499e+06	1.02297e+07	9.44112e+06	6.22333e+06	7.48338e+06	9.5342e+06	8.84303e+06
3-Methylhistamine	#N/A	#N/A	#N/A	#N/A	#N/A	0.860783	B(ii)			673.872	126.103	forward	1.13652e+08	1.43169e+08	2.80607e+08	1.69938e+08	2.25551e+08	1.91274e+08	2.23864e+08	1.62816e+08	1.61981e+08	2.53339e+08	1.40581e+08	1.03446e+08	1.45602e+08	1.21175e+08	1.90092e+08	4.67968e+08	2.268e+08	1.57087e+08
Aspartylphenylalanine	HMDB0000706	13433-09-5	0	Organic acids and derivatives	Carboxylic acids and derivatives	0.859251	B(ii)			183.556	279.099	forward	5.77862e+07	5.4933e+07	6.8433e+07	7.11839e+07	6.26736e+07	7.70654e+07	5.98678e+07	5.46765e+07	6.92942e+07	5.97694e+07	7.88742e+07	8.65468e+07	7.95783e+07	8.01378e+07	7.42201e+07	7.67776e+07	6.79323e+07	7.11332e+07
(1Z,4Z)-1,5-bis(4-hydroxyphenyl)-1,4-pentadiene	HMDB0033317	0	0	Benzenoids	Benzene and substituted derivatives	0.856947	B(ii)			669.336	253.119	forward	2.82062e+06	2.30186e+06	4.09469e+06	5.19801e+06	2.93444e+06	3.16464e+06	2.21605e+06	2.75135e+06	1.45162e+06	3.54364e+06	3.92395e+06	3.43707e+06	1.32569e+06	1.69775e+06	3.14359e+06	1.92053e+06	2.23577e+06	1.87264e+06
2,6-Dimethyl-3-[(2-methyl-3-furanyl)thio]-4-heptanone	HMDB0037154	61295-51-0	0	Organosulfur compounds	Thioethers	0.856631	B(ii)			387.329	255.138	forward	1.21143e+07	1.72267e+06	6.52296e+06	2.84522e+06	876396	5.8754e+06	508244	5.42462e+06	4.18139e+06	6.41402e+06	3.53058e+06	1.30473e+06	4.71782e+06	4.08159e+06	2.7015e+06	3.61176e+06	3.46727e+06	3.18499e+06
Sonchuionoside C	HMDB0035212	126585-76-0	0	Lipids and lipid-like molecules	Prenol lipids	0.856524	B(ii)			440.415	387.198	forward	2.14586e+06	305977	2.5382e+06	2.30892e+06	0	2.8259e+06	126453	3.2613e+06	2.20918e+06	1.90246e+06	1.8196e+06	173494	2.81129e+06	2.89905e+06	1.25454e+06	2.10603e+06	1.91204e+06	1.8756e+06
1H-Indole-3-carboxaldehyde	HMDB0029737	487-89-8	C08493	Organoheterocyclic compounds	Indoles and derivatives	0.855649	B(ii)			334.933	144.045	forward	1.39378e+07	3.33135e+07	1.57809e+07	1.26537e+07	2.78947e+07	1.24395e+07	5.10902e+07	3.4801e+07	1.17877e+07	1.54201e+07	4.55023e+07	4.31315e+07	1.23913e+07	1.22183e+07	2.29563e+07	2.25542e+07	2.22874e+07	2.24828e+07
(E)-4-[5-(4-Hydroxyphenoxy)-3-penten-1-ynyl]phenol	HMDB0041447	166762-98-7	0	Benzenoids	Phenols	0.85487	B(ii)			98.8246	267.095	forward	5.19412e+06	1.27222e+07	7.18912e+06	7.83715e+06	1.04296e+07	6.97313e+06	5.34058e+06	4.2013e+06	7.9016e+06	6.50369e+06	6.31975e+06	9.66101e+06	2.8963e+07	7.73557e+06	6.21262e+06	8.29147e+06	6.55983e+06	6.09428e+06
2-Methoxyestrone 3-glucuronide	HMDB0004482	25577-70-2	0	Lipids and lipid-like molecules	Steroids and steroid derivatives	0.854597	B(ii)			184.391	477.208	forward	294811	1.23364e+06	313224	2.55259e+06	398341	301274	315491	329601	802952	302209	351256	416982	586979	561010	3.5515e+06	429026	445528	257986
Suberic acid	HMDB0000893	505-48-6	C08278	Lipids and lipid-like molecules	Fatty Acyls	0.854593	B(ii)			268.183	173.082	forward	2.91993e+07	1.53868e+07	4.10404e+07	3.80793e+07	3.90757e+07	3.1357e+07	4.69885e+07	2.4964e+07	2.03902e+07	2.84098e+07	1.83602e+07	2.38149e+07	2.56765e+07	1.83907e+07	3.72778e+07	2.85481e+07	2.8175e+07	2.79613e+07
1,2-Dehydro-alpha-cyperone	HMDB0036589	17081-85-5	0	Lipids and lipid-like molecules	Prenol lipids	0.854319	B(ii)			455.137	217.159	forward	2.09653e+07	2.09957e+07	1.83276e+07	1.74483e+07	1.44042e+07	2.56219e+07	9.8993e+06	2.27632e+07	2.03987e+07	2.31767e+07	2.18682e+07	2.37578e+07	2.38556e+07	2.02293e+07	9.97707e+06	2.10133e+07	2.05101e+07	2.15934e+07
Secoisotetrandrine	HMDB0041246	172924-26-4	0	Organoheterocyclic compounds	Isoquinolines and derivatives	0.853464	B(ii)			184.284	653.3	forward	557930	418469	530962	511780	667010	702774	641129	400105	604545	549399	552379	596187	825120	747770	1.20997e+06	495803	518579	354322
Canrenone	HMDB0003033	976-71-6	0	Lipids and lipid-like molecules	Steroids and steroid derivatives	0.853065	B(ii)			386.25	341.21	forward	4.92465e+07	1.8676e+07	5.64677e+07	4.78855e+07	1.27117e+07	7.94764e+07	7.56603e+06	5.57489e+07	6.12281e+07	5.0788e+07	4.6446e+07	1.71839e+07	6.64802e+07	6.04689e+07	5.2804e+07	4.75425e+07	4.66133e+07	6.40802e+07
6-Hydroxydopamine	HMDB0001537	1199-18-4	0	Benzenoids	Phenols	0.851658	B(ii)			120.499	170.081	forward	1.21649e+07	2.11953e+07	1.57432e+07	1.58438e+07	1.34493e+07	1.73308e+07	1.76942e+07	1.91598e+07	1.27543e+07	1.65121e+07	1.78825e+07	1.56923e+07	1.50395e+07	1.68693e+07	1.14874e+07	1.69739e+07	1.59806e+07	1.79757e+07
Phenylalanyl-Glycine	HMDB0028995	0	0	Organic acids and derivatives	Carboxylic acids and derivatives	0.851266	B(ii)			206.841	223.108	forward	3.13295e+07	1.65438e+07	5.73221e+07	4.73379e+07	667755	3.43179e+07	3.44348e+07	5.38779e+07	3.20981e+07	3.94255e+07	6.09949e+07	1.23831e+07	4.73177e+07	4.80025e+07	1.50354e+07	3.6226e+07	3.79373e+07	3.98283e+07
2,4,6-Triethyl-1,3,5-trithiane	HMDB0040262	53897-58-8	0	Organoheterocyclic compounds	Trithianes	0.850689	B(ii)			580.702	223.063	forward	2.47447e+06	2.5501e+06	2.8361e+06	2.58972e+06	2.57839e+06	2.11565e+06	2.66706e+06	2.61024e+06	2.54797e+06	2.56011e+06	2.49382e+06	2.45568e+06	2.09925e+06	2.84174e+06	2.31123e+06	5.2846e+06	4.38118e+06	5.01346e+06
Hydroxykynurenine	HMDB0000732	484-78-6	C02794	Organic oxygen compounds	Organooxygen compounds	0.513632	B(iii)			172.593	225.087	forward	6.95409e+06	2.85594e+06	5.05487e+06	6.18962e+06	3.73474e+06	5.7966e+06	7.09152e+06	6.86034e+06	7.86068e+06	5.87729e+06	7.80083e+06	2.90401e+06	1.05063e+07	6.637e+06	7.75084e+06	5.80835e+06	7.16708e+06	6.03046e+06
Riboflavine 2',3',4',5'-tetrabutanoate	#N/A	#N/A	#N/A	#N/A	#N/A	0.848364	B(ii)			102.469	657.319	forward	972698	122008	1.1977e+06	1.45754e+06	0	1.31862e+06	0	1.19089e+06	1.08245e+06	840359	1.08959e+06	429219	1.81853e+06	1.8539e+06	2.02463e+06	1.18621e+06	0	523853
Hypoxanthine	HMDB0000157	68-94-0	C00262	Organoheterocyclic compounds	Imidazopyrimidines	0.999899	B(ii)			184.571	137.046	forward	9.2382e+07	3.14988e+07	1.01964e+08	1.15849e+08	9.00525e+07	9.9681e+07	5.58563e+07	8.13954e+07	1.07428e+08	1.1133e+08	4.41856e+07	4.73966e+07	1.32675e+08	1.26897e+08	1.67231e+08	9.12162e+07	9.73961e+07	7.63592e+07
Paliperidone	HMDB0015396	144598-75-4	0	Organoheterocyclic compounds	Pyridopyrimidines	0.847669	B(ii)			208.654	425.205	forward	1.02918e+06	1.21304e+06	973849	1.11841e+06	1.40301e+06	1.51131e+06	1.7013e+06	845948	1.55061e+06	961548	1.2805e+06	1.85951e+06	1.41375e+06	1.17624e+06	2.06874e+06	1.46616e+06	1.24274e+06	1.32175e+06
N2-Fructopyranosylarginine	HMDB0041541	162966-07-6	0	Organic acids and derivatives	Carboxylic acids and derivatives	0.846609	B(ii)			290.591	337.179	forward	4.55024e+06	2.07133e+06	3.92479e+06	3.36036e+06	1.20397e+06	5.85879e+06	712078	4.07554e+06	3.72563e+06	4.51771e+06	4.28685e+06	1.02224e+06	3.85926e+06	4.21283e+06	2.90691e+06	3.95553e+06	3.70833e+06	3.69575e+06
3-Hydroxyisovalerylcarnitine	#N/A	#N/A	#N/A	#N/A	#N/A	0.846366	B(ii)			121.862	262.165	forward	9.9899e+06	4.69539e+06	4.62136e+06	4.07053e+06	4.76147e+06	3.50745e+06	1.25028e+07	3.12997e+07	5.69655e+06	7.5948e+06	2.93815e+06	1.14546e+06	1.30695e+07	4.30851e+06	3.45234e+06	2.89658e+06	8.7199e+06	3.92941e+06
Succinyladenosine	HMDB0000912	4542-23-8	0	Nucleosides, nucleotides, and analogues	Purine nucleosides	0.84598	B(ii)			192.136	384.114	forward	1.62017e+07	7.58146e+07	2.95171e+07	1.94602e+07	6.47955e+07	1.24186e+07	8.17463e+07	1.41765e+07	1.17937e+07	1.37592e+07	2.83457e+07	1.21462e+08	1.84097e+07	2.71018e+07	1.34703e+07	3.71773e+07	3.37009e+07	3.74545e+07
L-Kynurenine	HMDB0000684	2922-83-0	C00328	Organic oxygen compounds	Organooxygen compounds	0.845702	B(ii)			232.013	209.092	forward	1.15448e+07	1.52744e+07	1.79657e+07	1.66475e+07	1.51645e+07	1.89307e+07	1.76612e+07	1.7651e+07	1.72375e+07	2.03578e+07	1.92259e+07	1.60154e+07	2.09942e+07	1.79019e+07	1.62902e+07	1.54395e+07	1.59015e+07	1.75724e+07
Norfloxacin	#N/A	#N/A	#N/A	#N/A	#N/A	0.844088	B(ii)			167.213	320.134	forward	232522	891546	124459	90555.6	806269	968683	1.104e+06	457103	324988	210402	352104	316857	475821	1.04462e+06	289905	878450	836760	250735
Phenylbutyrylglutamine	HMDB0011687	0	0	Organic acids and derivatives	Carboxylic acids and derivatives	0.842501	B(ii)			258.13	293.147	forward	1.61928e+06	4.53421e+06	2.18095e+06	2.22766e+06	6.40871e+06	1.36344e+06	6.03378e+06	2.55587e+06	2.00856e+06	2.77767e+06	2.5038e+06	7.20201e+06	2.56144e+06	2.15644e+06	1.67912e+06	3.53796e+06	2.93977e+06	3.20643e+06
Acetyl-N-formyl-5-methoxykynurenamine	HMDB0004259	52450-38-1	C05642	Organic oxygen compounds	Organooxygen compounds	0.842368	B(ii)			227.159	263.104	forward	4.31147e+06	2.08096e+06	3.72675e+06	4.2106e+06	4.04619e+06	6.15541e+06	4.51252e+06	3.92997e+06	5.45004e+06	3.2001e+06	3.81637e+06	4.36453e+06	7.69252e+06	5.36494e+06	1.01723e+07	4.04385e+06	4.99302e+06	4.41677e+06
5-Hydroxy-3,3',4',6,7,8-hexamethoxyflavone	HMDB0030161	1176-88-1	0	Phenylpropanoids and polyketides	Flavonoids	0.842345	B(ii)			200.713	419.132	forward	2.02493e+06	2.4459e+06	1.72907e+06	1.83337e+06	2.76303e+06	2.0312e+06	2.5699e+06	2.03581e+06	2.13911e+06	2.07801e+06	1.83393e+06	2.54538e+06	1.476e+06	1.80756e+06	0	1.84538e+06	1.92521e+06	1.66966e+06
Arginyl-Leucine	#N/A	#N/A	#N/A	#N/A	#N/A	0.841922	B(ii)			162.791	288.203	forward	2.11581e+06	1.32911e+07	2.45376e+07	2.15543e+07	4.113e+06	1.81604e+07	3.70899e+06	1.87465e+07	2.29274e+06	1.53448e+07	2.42995e+07	1.28978e+07	2.51197e+06	2.41316e+07	1.94734e+07	1.93914e+07	2.758e+06	1.84243e+07
(all-E)-6'-Apo-y-caroten-6'-al	HMDB0040118	22255-36-3	0	Lipids and lipid-like molecules	Prenol lipids	0.841456	B(ii)			616.775	443.334	forward	503957	434083	1.05345e+06	524756	2.22453e+06	593855	993875	906550	590606	867442	2.32307e+06	5.85798e+06	1.02156e+07	8.26498e+06	1.25996e+07	2.0205e+06	1.82491e+06	2.02891e+06
Prolyl-Valine	HMDB0029030	0	0	Organic acids and derivatives	Carboxylic acids and derivatives	0.841157	B(ii)			203.547	215.139	forward	7.89907e+07	2.28122e+07	1.05153e+08	9.70219e+07	1.27138e+07	8.98318e+07	2.75792e+07	1.0685e+08	6.37531e+07	8.81337e+07	9.25033e+07	1.83015e+07	9.3191e+07	1.03783e+08	7.04749e+07	7.13171e+07	7.22549e+07	7.56303e+07
Etonogestrel	HMDB0014439	54048-10-1	0	Lipids and lipid-like molecules	Steroids and steroid derivatives	0.840348	B(ii)			416.166	325.216	forward	2.59809e+06	974064	4.60659e+06	3.16255e+06	624305	4.68498e+06	209401	4.11675e+06	3.84885e+06	3.3668e+06	2.39046e+06	939100	4.00622e+06	4.22651e+06	2.43382e+06	3.14117e+06	3.52499e+06	3.08693e+06
Ergosterol	HMDB0000878	57-87-4	C01694	Lipids and lipid-like molecules	Steroids and steroid derivatives	0.839196	B(ii)			631.953	379.335	forward	1.44076e+07	2.94203e+06	1.14558e+07	9.79778e+06	1.28849e+07	1.88518e+07	9.33262e+06	3.08887e+06	8.44656e+06	1.3403e+07	1.20238e+07	2.55129e+07	1.2238e+07	6.90392e+06	1.14048e+07	1.20201e+07	1.1467e+07	1.10306e+07
Dihydroisoalantolactone	HMDB0035935	0	0	Lipids and lipid-like molecules	Prenol lipids	0.83915	B(ii)			369.065	235.169	forward	2.78102e+06	5.5824e+06	6.67484e+06	5.17732e+06	3.41931e+06	5.21416e+06	3.58951e+06	7.80607e+06	4.13643e+06	6.53068e+06	1.19888e+07	4.04351e+06	4.78722e+06	5.75601e+06	2.32175e+06	5.0851e+06	5.59092e+06	5.49238e+06
o-Ethyltoluene	HMDB0059819	0	0	Benzenoids	Benzene and substituted derivatives	0.839141	B(ii)			454.313	121.101	forward	7.32979e+06	5.89656e+06	1.10033e+07	7.60063e+06	5.54678e+06	6.93966e+06	5.59157e+06	7.20094e+06	5.48761e+06	1.18816e+07	6.92016e+06	4.86723e+06	4.60494e+06	5.85984e+06	6.97979e+06	5.85206e+06	6.68049e+06	6.79478e+06
Dendrolasin	HMDB0036071	23262-34-2	0	Lipids and lipid-like molecules	Prenol lipids	0.838674	B(ii)			393.13	219.174	forward	5.96912e+06	3.51568e+06	3.86241e+06	3.68024e+06	3.82965e+06	4.29814e+06	789423	3.82827e+06	3.72358e+06	3.48528e+06	2.29792e+06	2.18785e+06	4.83166e+06	5.92012e+06	4.42342e+06	2.89184e+06	3.30868e+06	4.4684e+06
Ergothioneine	HMDB0003045	497-30-3	C05570	Organic acids and derivatives	Carboxylic acids and derivatives	0.838056	B(ii)			56.6313	230.096	forward	4.26258e+08	6.04086e+08	5.57574e+08	5.33658e+08	5.37945e+08	5.3762e+08	8.21688e+08	5.95333e+08	5.06795e+08	5.63446e+08	5.39519e+08	7.97712e+08	4.876e+08	5.58236e+08	3.88001e+08	6.51212e+08	5.1894e+08	6.26912e+08
Murrayamine A	HMDB0038833	134779-17-2	0	Organoheterocyclic compounds	Indoles and derivatives	0.83542	B(ii)			707.827	280.13	forward	3.04183e+06	6.41655e+06	3.86395e+06	4.12209e+06	3.80002e+06	4.19658e+06	5.12244e+06	4.1376e+06	1.00423e+07	4.02542e+06	5.81891e+06	4.41904e+06	2.93115e+06	3.18783e+06	4.08397e+06	3.35179e+06	4.30717e+06	3.53223e+06
Pentadecanoic acid	HMDB0000826	1002-84-2	C16537	Lipids and lipid-like molecules	Fatty Acyls	0.834855	B(ii)			648.635	241.217	forward	8.16038e+08	5.53643e+08	5.3479e+08	5.07715e+08	3.82151e+08	7.73692e+08	4.54745e+08	7.19861e+08	5.83916e+08	1.13018e+09	4.63446e+08	3.07372e+08	6.89862e+08	7.97641e+08	1.13014e+09	5.99406e+08	7.06659e+08	6.06906e+08
Dipiperamide C	HMDB0039457	0	0	Organoheterocyclic compounds	Benzodioxoles	0.834514	B(ii)			402.356	557.265	forward	237251	611903	252935	190671	202635	244580	95641.5	106557	209856	157866	120950	391965	210777	263092	191462	331306	246428	206691
Heptaphylline	#N/A	#N/A	#N/A	#N/A	#N/A	0.833153	B(ii)			771.163	280.13	forward	4.23338e+06	7.66087e+06	5.21121e+06	3.51262e+06	1.12896e+07	5.50841e+06	4.77602e+06	5.28622e+06	4.38756e+06	6.68222e+06	6.3519e+06	3.5812e+06	5.03937e+06	1.37036e+07	4.41398e+06	3.02176e+06	6.8781e+06	5.16191e+06
Glycinoeclepin C	#N/A	#N/A	#N/A	#N/A	#N/A	0.833147	B(ii)			123.494	515.257	forward	270984	1.84445e+06	2.28767e+06	2.73109e+06	327292	1.87019e+06	216067	2.42712e+06	256460	1.63854e+06	2.60374e+06	1.8179e+06	350189	2.46184e+06	470337	2.40819e+06	165725	2.00763e+06
4-Methoxybrassinin	HMDB0040790	129602-03-5	0	Organoheterocyclic compounds	Indoles and derivatives	0.832575	B(ii)			116.005	267.059	forward	5.76341e+06	6.74886e+06	6.62199e+06	6.26394e+06	4.5108e+06	4.77992e+06	7.26658e+06	5.60818e+06	3.90932e+06	1.06714e+07	3.95023e+06	9.69267e+06	2.95613e+06	5.89608e+06	4.3337e+06	6.06782e+06	5.72906e+06	5.64037e+06
Imidazole-4-acetaldehyde	#N/A	#N/A	#N/A	#N/A	#N/A	0.832492	B(ii)			881.989	111.056	forward	2.17498e+07	2.45376e+07	2.00292e+07	2.70595e+07	3.21084e+07	2.45102e+07	1.82297e+07	5.77707e+07	2.06214e+07	5.23923e+07	3.36141e+07	2.66661e+07	2.79776e+07	2.10541e+07	1.94482e+07	1.60125e+07	1.81674e+07	3.59906e+07
2-Phenyl-4-pentenal	HMDB0035207	24401-36-3	0	Benzenoids	Benzene and substituted derivatives	0.829629	B(ii)			380.102	161.096	forward	3.9847e+06	1.32588e+06	5.25562e+06	3.52236e+06	1.26248e+06	5.62251e+06	766818	4.50296e+06	4.48568e+06	4.14695e+06	2.70099e+06	1.23246e+06	5.64697e+06	3.92596e+06	2.68584e+06	3.17733e+06	3.17995e+06	2.88136e+06
3-Amino-1,4-dimethyl-5H-pyrido[4,3-b]indole	HMDB0029746	62450-06-0	C19306	Organoheterocyclic compounds	Indoles and derivatives	0.828573	B(ii)			303.273	212.118	forward	2.00124e+06	746871	2.61268e+06	2.8131e+06	1.95454e+07	9.24281e+06	7.35607e+06	2.56858e+06	3.38001e+06	4.51044e+06	4.6451e+06	5.47565e+06	3.7145e+06	4.23411e+06	3.29074e+06	5.65983e+06	5.09061e+06	5.17163e+06
Serylalanine	HMDB0029032	0	0	Organic acids and derivatives	Carboxylic acids and derivatives	0.828534	B(ii)			281.411	177.091	forward	7.64549e+06	6.32684e+06	1.47173e+07	1.14597e+07	4.48366e+06	1.70756e+07	3.12322e+06	2.20521e+07	1.12319e+07	1.61335e+07	1.77809e+07	4.32105e+06	1.47694e+07	1.76568e+07	7.59755e+06	1.17114e+07	1.12034e+07	1.23268e+07
3-Oxooctadecanoic acid	HMDB0010736	0	0	Lipids and lipid-like molecules	Fatty Acyls	0.827996	B(ii)			495.893	299.258	forward	2.37654e+06	2.72662e+06	3.11413e+06	2.62489e+06	2.15453e+06	3.0919e+06	2.27734e+07	4.10722e+06	3.05462e+06	1.7545e+07	9.52842e+06	4.24562e+06	2.81877e+06	9.45282e+06	3.11523e+06	3.37903e+06	3.11563e+06	3.15255e+06
1,3-Diphenylpropane	HMDB0032564	1081-75-0	C14581	Phenylpropanoids and polyketides	Linear 1,3-diarylpropanoids	0.827797	B(ii)			253.685	197.129	forward	2.2611e+07	2.28328e+07	2.67112e+07	2.3361e+07	2.35136e+07	2.63589e+07	2.49448e+07	2.96381e+07	2.40455e+07	2.74598e+07	2.97886e+07	1.96623e+07	3.09464e+07	2.87247e+07	2.47278e+07	2.76984e+07	2.57684e+07	2.53373e+07
8,12-Epoxy-4(15),7,11-eudesmatrien-1-one	#N/A	#N/A	#N/A	#N/A	#N/A	0.827689	B(ii)			644.436	231.135	forward	1.3873e+07	6.65863e+06	9.06805e+06	6.63691e+06	6.90895e+06	8.09146e+06	4.55747e+06	9.54438e+06	7.49054e+06	5.73488e+06	1.18216e+07	4.5381e+06	4.63275e+06	3.37711e+06	4.49078e+06	1.69099e+07	3.55493e+06	3.71821e+06
Acrimarine H	HMDB0038599	132185-44-5	0	Organoheterocyclic compounds	Quinolines and derivatives	0.827415	B(ii)			255.983	514.183	forward	2.56066e+06	4.48431e+06	1.832e+06	3.42873e+06	6.66926e+06	3.38303e+06	1.16355e+07	5.45122e+06	4.73026e+06	1.23598e+07	2.29885e+06	3.09852e+06	4.37261e+06	1.91783e+06	5.12143e+06	4.9171e+06	4.35535e+06	4.07574e+06
(1R)-Hydroxy-(2R)-glutathionyl-1,2-dihydronaphthalene	#N/A	#N/A	#N/A	#N/A	#N/A	0.827396	B(ii)			87.5245	452.154	forward	584931	2.38133e+06	2.28445e+06	2.08295e+06	1.95565e+06	1.82754e+06	526859	1.77985e+06	501255	2.27372e+06	1.45889e+06	2.37918e+06	1.38732e+06	2.26263e+06	453086	2.58438e+06	310828	2.39287e+06
N-Desmethyltamoxifen	HMDB0013866	31750-48-8	C16546	Phenylpropanoids and polyketides	Stilbenes	0.827144	B(ii)			256.035	358.208	forward	3.90308e+07	9.68751e+07	3.41167e+07	3.43877e+07	8.85027e+07	4.45736e+07	6.46878e+07	1.95065e+07	6.21755e+07	3.1891e+07	2.41198e+07	1.08782e+08	4.43271e+07	4.64913e+07	7.33577e+07	5.16379e+07	5.27586e+07	4.52245e+07
Mevalonic acid	#N/A	#N/A	#N/A	#N/A	#N/A	0.82566	B(ii)			680.69	149.082	forward	8.08008e+07	1.43594e+08	2.0845e+08	8.90123e+07	9.03744e+07	6.17723e+07	9.92971e+07	7.1661e+07	8.57582e+07	9.05005e+07	6.46744e+07	1.39601e+08	5.98012e+07	8.43262e+07	1.20282e+08	6.76688e+07	1.13744e+08	5.71653e+07
Verimol F	#N/A	#N/A	#N/A	#N/A	#N/A	0.825081	B(ii)			449.534	273.146	forward	2.12466e+06	491752	1.78299e+06	1.35792e+06	849822	1.99412e+06	222734	1.72937e+06	2.15134e+06	2.02984e+06	979321	922272	2.1761e+06	1.98013e+06	1.53037e+06	1.27003e+06	1.33606e+06	1.14562e+06
Triptohypol F	HMDB0035495	268541-26-0	0	Lipids and lipid-like molecules	Prenol lipids	0.823613	B(ii)			516.396	457.399	forward	9.06851e+07	1.71212e+08	1.30656e+08	1.28976e+08	1.35617e+08	1.06475e+08	7.29809e+07	5.65265e+07	1.10918e+08	5.50298e+07	1.20398e+08	1.84825e+08	1.34305e+08	9.65188e+07	1.15261e+08	1.00131e+08	9.8297e+07	9.74556e+07
1,4-Dithiane-2,5-diol	#N/A	#N/A	#N/A	#N/A	#N/A	0.823582	B(ii)			844.087	153.007	forward	6.48086e+06	1.43397e+07	1.45856e+07	1.46912e+07	1.55496e+07	1.45177e+07	1.82428e+07	1.48741e+07	7.51137e+06	1.53208e+07	1.37142e+07	1.49112e+07	8.89069e+06	6.84144e+06	1.53394e+07	1.57818e+07	8.5716e+06	8.31503e+06
5-(2-Furanyl)-3,4-dihydro-2H-pyrrole	HMDB0040013	104704-31-6	0	Organoheterocyclic compounds	Heteroaromatic compounds	0.823079	B(ii)			132.475	136.076	forward	4.46892e+06	3.90205e+06	4.15617e+06	4.50337e+06	3.57667e+06	4.42588e+06	4.37169e+06	5.59463e+06	3.75315e+06	4.37939e+06	6.80709e+06	4.33873e+06	8.77491e+06	4.01079e+06	4.99112e+06	4.43805e+06	3.9754e+06	4.62894e+06
L-Allothreonine	HMDB0004041	24830-94-2	C05519	Organic acids and derivatives	Carboxylic acids and derivatives	0.822033	B(ii)			792.612	118.051	forward	2.75954e+07	5.65144e+07	2.39263e+07	3.97075e+07	2.81736e+07	3.06739e+07	1.16141e+08	3.30468e+07	3.18366e+07	2.38906e+07	3.19096e+07	2.69064e+07	3.21985e+07	3.18877e+07	2.47107e+07	2.95519e+07	3.53947e+07	3.68295e+07
(R)-3-Hydroxy-tetradecanoic acid	HMDB0010731	0	0	Lipids and lipid-like molecules	Fatty Acyls	0.821823	B(ii)			465.4	243.197	forward	2.49223e+06	3.06471e+06	4.07575e+06	4.60717e+06	3.60279e+06	2.66981e+06	2.30806e+06	3.23328e+06	2.74445e+06	2.27955e+06	2.28519e+06	2.18754e+06	2.81286e+06	2.3496e+06	3.21473e+06	2.17144e+06	2.12485e+06	2.13844e+06
Isobutyrylglycine	#N/A	#N/A	#N/A	#N/A	#N/A	0.792421	B(iii)			447.159	144.066	forward	4.5443e+06	8.29682e+06	3.21596e+06	1.1959e+07	4.33988e+06	8.48369e+06	8.74883e+06	7.91375e+06	1.00978e+07	8.2915e+06	4.83147e+06	7.96608e+06	4.86175e+06	8.31679e+06	8.62063e+06	2.4538e+06	6.69587e+06	8.11003e+06
Enterocin 900	#N/A	#N/A	#N/A	#N/A	#N/A	0.820468	B(ii)			382.31	452.264	forward	8.08849e+06	2.89812e+06	1.90756e+07	1.82574e+07	756711	2.12377e+07	1.55988e+06	4.30433e+07	1.40314e+07	3.06213e+07	2.20918e+07	1.37731e+06	1.10317e+07	1.24186e+07	4.90941e+06	2.51003e+07	1.46614e+07	1.31838e+07
N'-Hydroxysaxitoxin	HMDB0033664	153856-77-0	0	Phenylpropanoids and polyketides	Saxitoxins, gonyautoxins, and derivatives	0.820275	B(ii)			119.284	316.136	forward	1.98031e+07	9.52518e+06	1.90956e+07	1.51047e+07	8.46094e+06	2.1925e+07	1.3196e+07	1.83191e+07	2.29655e+07	1.76928e+07	1.62167e+07	9.80844e+06	2.06053e+07	1.99992e+07	1.86842e+07	1.48415e+07	1.83607e+07	2.30095e+07
7-(4-Hydroxy-3-methoxyphenyl)-5-methoxy-1-phenyl-3-heptanone	HMDB0029525	83161-95-9	0	Phenylpropanoids and polyketides	Diarylheptanoids	0.819779	B(ii)			45.2903	394.193	forward	1.60586e+07	1.56565e+07	1.629e+07	2.2812e+07	2.79027e+07	1.93115e+07	2.29076e+07	1.4743e+07	1.84523e+07	1.77192e+07	2.37898e+07	1.13601e+07	3.14549e+07	2.18094e+07	2.58876e+07	2.2302e+07	2.08466e+07	2.23868e+07
Nicotinic acid mononucleotide	HMDB0001132	321-02-8	C01185	Nucleosides, nucleotides, and analogues	Pyridine nucleotides	0.819704	B(ii)			47.5504	256.081	forward	4.45929e+07	7.33755e+07	3.52009e+07	3.50535e+07	8.15085e+07	5.07431e+07	8.23184e+07	2.57273e+07	7.38455e+07	3.67205e+07	3.99386e+07	9.53754e+07	6.21717e+07	4.11644e+07	1.02965e+08	5.89439e+07	5.9381e+07	5.64612e+07
3-Hydroxymethylglutaric acid	HMDB0000355	503-49-1	C03761	Lipids and lipid-like molecules	Fatty Acyls	0.818473	B(ii)			58.3356	161.045	forward	9.76968e+07	1.38794e+08	1.22868e+08	1.21791e+08	1.88445e+08	1.15784e+08	2.69254e+08	1.416e+08	1.25993e+08	1.49605e+08	1.42706e+08	1.77239e+08	1.26366e+08	1.22924e+08	1.24438e+08	1.29709e+08	1.4343e+08	1.42887e+08
Gravelliferone	HMDB0030729	21316-80-3	0	Phenylpropanoids and polyketides	Coumarins and derivatives	0.817983	B(ii)			296.35	299.164	forward	1.09713e+06	630394	2.1758e+06	1.14609e+06	496419	2.11449e+06	766540	2.58867e+06	1.16379e+06	1.73445e+06	1.98052e+06	456340	1.64185e+06	1.86751e+06	618955	1.01425e+06	1.26141e+06	1.28565e+06
Acetaminophen	HMDB0001859	103-90-2	0	Benzenoids	Phenols	0.81759	B(ii)			208.638	150.056	forward	8.50488e+06	8.16706e+06	9.80398e+06	8.74942e+06	8.24164e+06	9.63661e+06	9.04393e+06	9.46513e+06	8.93141e+06	8.70007e+06	9.90849e+06	9.40173e+06	9.39005e+06	9.57283e+06	8.00809e+06	8.72042e+06	9.04654e+06	9.55439e+06
Queuosine	HMDB0011596	57072-36-3	0	Nucleosides, nucleotides, and analogues	Pyrrolopyrimidine nucleosides and nucleotides	0.817077	B(ii)			123.683	410.164	forward	0	3.59584e+06	1.79315e+06	1.47668e+06	2.9081e+06	805239	3.25945e+06	2.70911e+06	1.29845e+06	2.04617e+06	1.23518e+06	2.97904e+06	1.38824e+06	1.04286e+06	266793	1.52456e+06	2.08524e+06	1.52327e+06
Sulfinpyrazone sulfone	HMDB0060944	0	0	Benzenoids	Benzene and substituted derivatives	0.816604	B(ii)			304.443	421.126	forward	2.06282e+06	1.1418e+06	1.79765e+06	1.35038e+06	272802	2.37227e+06	438583	3.02936e+06	1.17722e+06	2.74039e+06	1.58907e+06	313108	1.28506e+06	1.22093e+06	403543	1.23132e+06	1.64297e+06	1.5499e+06
3-(2-Furanylmethylene)pyrrolidine	HMDB0040043	118248-35-4	0	Organoheterocyclic compounds	Heteroaromatic compounds	0.816495	B(ii)			217.167	150.091	forward	4.59307e+06	4.08926e+06	4.46383e+06	4.74468e+06	3.93548e+06	5.15941e+06	5.61968e+06	4.83422e+06	3.53487e+06	4.87186e+06	5.63378e+06	4.88554e+06	5.69577e+06	4.59568e+06	6.21663e+06	5.62156e+06	5.38189e+06	5.70714e+06
Kaempferide	HMDB0037441	491-54-3	0	Phenylpropanoids and polyketides	Flavonoids	0.877509	B(ii)			394.271	301.07	forward	3.11107e+06	503203	2.83052e+06	2.91778e+06	492687	2.72892e+06	303454	2.20231e+06	2.85064e+06	1.6375e+06	2.49742e+06	131843	2.91607e+06	2.72919e+06	2.04644e+06	2.70811e+06	2.5332e+06	2.3684e+06
Betulafolienetriol	HMDB0035777	0	0	Lipids and lipid-like molecules	Prenol lipids	0.814887	B(ii)			765.549	461.399	forward	755677	0	1.21199e+06	116189	642773	0	242643	1.01463e+06	329155	0	681440	0	0	511392	114084	790160	976181	549655
Curzeone	#N/A	#N/A	#N/A	#N/A	#N/A	0.813997	B(ii)			667.993	229.119	forward	1.63222e+07	1.5684e+07	5.72958e+07	3.37677e+07	1.45752e+07	1.76517e+07	1.79134e+07	9.19834e+06	1.2843e+07	2.29096e+07	2.12504e+07	2.44626e+07	1.03286e+07	1.24703e+07	2.28457e+07	1.50096e+07	1.32429e+07	1.00486e+07
Thioguanine	HMDB0014496	154-42-7	0	Organoheterocyclic compounds	Imidazopyrimidines	0.813555	B(ii)			724.592	166.016	forward	1.73647e+07	1.30275e+07	2.29522e+07	1.31249e+07	2.2587e+07	3.0014e+07	1.43115e+07	3.62289e+07	2.49421e+07	1.65641e+07	3.24735e+07	2.38354e+07	1.87901e+07	1.31434e+07	1.39437e+07	2.36593e+07	1.39146e+07	1.63556e+07
Nigakinone	HMDB0030228	18110-86-6	C16996	Alkaloids and derivatives	Indolonaphthyridine alkaloids	0.812698	B(ii)			195.715	267.077	forward	2.70382e+07	3.11746e+07	3.13462e+07	3.0742e+07	2.02575e+07	2.08841e+07	5.17704e+07	5.31677e+07	2.53604e+07	1.80932e+07	3.3702e+07	1.33762e+07	2.50116e+07	2.99159e+07	1.81607e+07	2.87076e+07	2.96263e+07	2.84202e+07
Adouetine X	HMDB0034216	19542-37-1	C09993	Organic acids and derivatives	Carboxylic acids and derivatives	0.812379	B(ii)			323.447	501.353	forward	193583	1.01964e+06	308257	439111	1.21484e+06	183275	1.07054e+06	425882	428943	295861	453737	1.10171e+06	334699	445939	278213	545456	435201	452733
4,4-Dimethylcholesta-8,14,24-trienol	HMDB0001023	64284-64-6	C11455	Lipids and lipid-like molecules	Steroids and steroid derivatives	0.812363	B(ii)			500.486	411.358	forward	984574	1.53431e+06	1.64626e+06	1.08991e+06	968859	678564	1.3036e+06	854386	780774	708020	1.30373e+06	1.53048e+06	873757	999107	790241	1.13976e+06	1.05416e+06	934070
L-Arginine	HMDB0000517	74-79-3	C00062	Organic acids and derivatives	Carboxylic acids and derivatives	0.958644	B(ii)			793.541	175.119	forward	6.3133e+06	3.96355e+06	5.12262e+06	5.87227e+06	3.7119e+06	3.30118e+06	3.61642e+06	5.07459e+06	3.93651e+06	3.5123e+06	7.53136e+06	3.25789e+06	4.29797e+06	3.5703e+06	6.22769e+06	4.96985e+06	4.10668e+06	5.38547e+06
2-[Methyl(3-phenylpropanoyl)amino]benzoic acid	HMDB0032845	0	0	Benzenoids	Benzene and substituted derivatives	0.811688	B(ii)			194.41	284.124	forward	2.81071e+07	2.05687e+07	2.62573e+07	2.48951e+07	2.01355e+07	3.42859e+07	2.73612e+07	3.3121e+07	2.29899e+07	3.56864e+07	2.85956e+07	2.10592e+07	3.1647e+07	2.92087e+07	3.20913e+07	2.72817e+07	2.8376e+07	2.83019e+07
(Z)-4-Heptenal	HMDB0031483	6728-31-0	0	Organic oxygen compounds	Organooxygen compounds	0.810653	B(ii)			365.356	113.096	forward	6.9041e+06	6.51908e+06	6.69597e+06	7.60387e+06	7.51908e+06	7.83093e+06	7.65335e+06	7.00558e+06	7.31209e+06	7.32107e+06	7.34194e+06	7.80693e+06	7.43038e+06	6.79988e+06	6.96841e+06	3.66257e+06	3.42685e+06	3.45506e+06
Argpyrimidine	#N/A	#N/A	#N/A	#N/A	#N/A	0.810473	B(ii)			190.005	255.145	forward	2.73642e+06	7.10983e+06	3.98247e+06	3.09723e+06	4.45437e+06	3.13613e+06	6.06936e+06	2.06005e+06	2.89425e+06	3.62595e+06	2.53061e+06	6.53242e+06	2.31782e+06	3.24833e+06	2.05737e+06	3.76588e+06	3.40147e+06	3.70559e+06
Laudanosine	#N/A	#N/A	#N/A	#N/A	#N/A	0.810198	B(ii)			271.385	358.209	forward	8.14272e+06	1.19362e+07	1.61103e+07	1.20724e+07	1.67513e+07	1.56466e+07	1.12173e+07	1.6545e+07	1.51774e+07	1.43244e+07	1.60978e+07	1.31763e+07	1.57659e+07	1.65036e+07	1.14269e+07	1.26632e+07	1.40836e+07	1.23595e+07
2-Heptylbenzothiazole	HMDB0040033	69938-51-8	0	Organoheterocyclic compounds	Benzothiazoles	0.809826	B(ii)			364.485	234.127	forward	405626	807579	1.14874e+06	954488	908629	532222	1.2771e+06	1.52099e+06	1.01849e+06	1.64e+06	1.21851e+06	895527	1.1393e+06	884524	507591	1.08863e+06	1.16956e+06	1.0078e+06
Rubraflavone A	HMDB0030628	54510-13-3	0	Phenylpropanoids and polyketides	Flavonoids	0.809803	B(ii)			390.799	407.18	forward	1.41052e+06	247619	924858	798100	304707	1.29577e+06	522809	627405	871617	634058	533520	243008	868316	675667	1.17781e+06	660138	848595	685142
Ganoderic acid K	HMDB0035986	104700-95-0	0	0	0	0.80877	B(ii)			285.756	575.316	forward	504337	591008	410164	521766	719020	597798	598092	206625	453638	273628	581330	867145	499367	531180	550306	512089	673797	520381
Phenylacetylglycine	HMDB0000821	500-98-1	C05598	Organic acids and derivatives	Carboxylic acids and derivatives	0.808565	B(ii)			125.922	194.081	forward	7.76055e+06	4.63457e+06	7.54003e+06	7.24197e+06	5.29936e+06	7.90068e+06	4.63012e+06	8.16917e+06	9.87403e+06	6.05102e+06	8.99475e+06	4.89381e+06	1.24887e+07	6.98458e+06	9.09609e+06	1.04268e+07	9.03876e+06	7.00443e+06
3-Methoxytyrosine	HMDB0001434	7636-26-2	0	Organic acids and derivatives	Carboxylic acids and derivatives	0.808108	B(ii)			787.715	212.092	forward	731147	1.14143e+06	1.05132e+06	2.37806e+06	1.11046e+06	1.29672e+06	2.09442e+06	904372	2.27324e+06	1.20954e+06	2.59504e+06	1.91531e+06	3.14212e+06	1.19507e+06	2.53852e+06	2.05999e+06	2.18325e+06	2.73717e+06
Leucyl-Isoleucine	HMDB0028932	0	0	Organic acids and derivatives	Carboxylic acids and derivatives	0.807841	B(ii)			173.304	245.186	forward	77057.9	2.4409e+06	0	0	6.18604e+06	0	1.13801e+07	0	1.9762e+06	1.35614e+06	0	6.10009e+06	2.49202e+06	830276	0	2.40843e+06	2.55688e+06	1.66799e+06
Geijerone	HMDB0038194	41411-01-2	0	Lipids and lipid-like molecules	Prenol lipids	0.807571	B(ii)			424.144	179.143	forward	9.71471e+06	2.3289e+06	1.36259e+07	1.15338e+07	4.50834e+06	9.16079e+06	6.6651e+06	7.12814e+06	5.43761e+06	2.06196e+07	5.5309e+06	1.84749e+06	5.08244e+06	5.96923e+06	1.51849e+07	8.39655e+06	8.37839e+06	7.92163e+06
2,2,4,4,-Tetramethyl-6-(1-oxopropyl)-1,3,5-cyclohexanetrione	#N/A	#N/A	#N/A	#N/A	#N/A	0.807127	B(ii)			650.089	239.128	forward	1.46687e+06	4.21188e+06	4.92844e+06	4.26992e+06	1.49718e+07	473431	9.59349e+06	1.61083e+06	1.70698e+06	1.32532e+06	767179	5.18075e+06	1.09455e+06	854682	1.09677e+06	4.10277e+06	3.52677e+06	1.17452e+06
beta-Santalal	HMDB0036718	59331-82-7	0	Lipids and lipid-like molecules	Prenol lipids	0.806889	B(ii)			502.749	219.174	forward	4.14654e+06	1.278e+06	3.11554e+06	1.31961e+06	988903	1.85517e+06	699006	2.72567e+06	1.62765e+06	2.58042e+06	1.49106e+06	1.17113e+06	2.13259e+06	2.23445e+06	1.6844e+06	1.69597e+06	1.86217e+06	1.68936e+06
3-beta-Hydroxy-4-beta-methyl-5-alpha-cholest-7-ene-4-alpha-carbaldehyde	HMDB0059643	0	0	Lipids and lipid-like molecules	Steroids and steroid derivatives	0.806761	B(ii)			464.634	429.368	forward	1.16677e+07	1.9678e+07	1.8195e+07	1.40457e+07	1.29404e+07	9.76987e+06	1.83574e+07	1.6042e+07	1.07173e+07	1.45864e+07	1.51239e+07	1.64041e+07	1.45112e+07	1.44281e+07	7.59824e+06	1.72508e+07	1.86449e+07	1.71311e+07
Isoleucyl-Hydroxyproline	#N/A	#N/A	#N/A	#N/A	#N/A	0.806135	B(ii)			130.957	245.149	forward	9.01323e+06	2.70986e+06	3.32758e+07	3.76356e+07	1.29105e+06	2.85241e+07	3.06317e+06	1.87663e+07	9.01268e+06	2.71617e+07	1.50874e+07	1.25345e+07	8.91271e+06	4.61803e+07	2.05039e+07	2.4625e+07	5.4853e+06	2.42749e+07
Coffeasterene	#N/A	#N/A	#N/A	#N/A	#N/A	0.805689	B(ii)			545.034	439.389	forward	472592	1.37821e+06	801898	703534	290103	443232	192670	173091	1.0258e+06	233601	519267	530705	414882	352201	789225	611963	414151	330247
8,13-Abietadien-18-al	HMDB0038709	13508-03-7	0	Lipids and lipid-like molecules	Prenol lipids	0.805281	B(ii)			464.634	287.237	forward	907245	460506	2.3671e+06	2.37705e+06	1.8101e+06	768362	1.10109e+06	450310	609709	1.09614e+06	223732	297204	621269	506616	1.12294e+06	966921	960843	920207
L-Asparagine	#N/A	#N/A	#N/A	#N/A	#N/A	0.929167	B(ii)			69.2712	133.061	forward	5.16959e+07	3.76545e+07	4.45223e+07	2.5717e+07	3.92797e+07	1.53375e+08	4.05278e+07	1.27053e+08	3.88785e+07	5.08916e+07	1.11708e+08	2.78868e+07	3.61745e+07	4.78091e+07	8.52568e+07	3.2107e+07	8.86678e+07	4.1553e+07
3-Methyl-1-butylamine	HMDB0031659	107-85-7	C02640	Organic nitrogen compounds	Organonitrogen compounds	0.804856	B(ii)			205.827	88.1125	forward	9.2398e+08	9.67999e+07	2.97713e+08	4.03306e+08	2.33065e+08	6.05897e+08	3.30652e+08	1.33126e+08	4.02898e+08	4.62225e+08	1.5809e+08	1.10021e+08	6.60083e+08	3.45465e+08	1.06236e+09	4.35074e+08	4.40973e+08	4.42973e+08
Arginyl-Isoleucine	HMDB0028712	0	0	Organic acids and derivatives	Carboxylic acids and derivatives	0.804608	B(ii)			235.432	288.207	forward	3.53461e+07	4.97277e+07	4.37912e+07	4.64509e+07	7.82225e+07	4.8744e+07	7.88423e+07	3.22763e+07	6.46977e+07	5.97327e+07	4.58402e+07	6.98465e+07	6.79873e+07	5.256e+07	5.88813e+07	6.05956e+07	5.56897e+07	5.75462e+07
N1,N5,N10,N14-Tetra-trans-p-coumaroylspermine	HMDB0039963	0	0	Phenylpropanoids and polyketides	Cinnamic acids and derivatives	0.804208	B(ii)			214.388	785.355	forward	96292.6	139320	496816	388721	123812	455860	350312	459012	362714	467212	403044	153370	543745	448944	242221	365136	395807	394698
Melleolide B	HMDB0038787	101901-55-7	0	Lipids and lipid-like molecules	Prenol lipids	0.803659	B(ii)			456.563	433.222	forward	466214	255958	631205	516938	19029.8	649610	22387.3	780092	289495	525298	561669	48388.4	389302	399494	177842	432031	497697	399508
2,4-Diphenyl-1-butene	#N/A	#N/A	#N/A	#N/A	#N/A	0.803311	B(ii)			182.974	209.128	forward	2.03254e+07	5.44664e+07	2.37386e+07	2.36663e+07	5.06145e+07	2.40403e+07	9.32418e+07	7.54069e+07	5.39436e+07	2.94729e+07	2.36387e+07	1.20814e+07	6.88439e+07	2.84816e+07	3.15089e+07	2.34491e+07	5.51848e+07	8.08826e+07
Miltirone	HMDB0035080	27210-57-7	C13715	Lipids and lipid-like molecules	Prenol lipids	0.803121	B(ii)			281.112	283.169	forward	3.33426e+06	2.06638e+06	7.17808e+06	5.599e+06	820888	7.85576e+06	990727	9.95001e+06	5.34751e+06	6.86932e+06	6.88779e+06	636227	6.74624e+06	7.86756e+06	3.94845e+06	5.84148e+06	5.74506e+06	6.0568e+06
(2R,6x)-7-Methyl-3-methylene-1,2,6,7-octanetetrol 2-glucoside	HMDB0033216	219814-32-1	0	Lipids and lipid-like molecules	Fatty Acyls	0.802761	B(ii)			354.911	367.187	forward	9.97829e+06	909678	1.70574e+07	1.81909e+07	3.59657e+06	2.20855e+06	3.15191e+06	851706	1.29299e+06	2.07174e+06	923004	777582	1.55113e+06	1.25195e+06	4.57621e+06	3.62927e+06	3.627e+06	4.27772e+06
Lirioresinol A	HMDB0038928	21453-71-4	0	Lignans, neolignans and related compounds	Furanoid lignans	0.801919	B(ii)			302.118	419.167	forward	1.3019e+06	50429.6	1.12802e+06	947062	51232.1	3.42218e+06	74173.7	616237	1.78631e+06	802995	113433	0	1.85085e+06	1.17913e+06	1.47584e+06	900039	1.15059e+06	1.03673e+06
(7alpha,10beta)-1(10->19)-Abeo-7-acetoxyisoobacun-3,10-olide	HMDB0035079	85643-98-7	0	0	0	0.801612	B(ii)			447.319	515.221	forward	6.7927e+06	1.62151e+06	6.36808e+06	6.89067e+06	1.20698e+06	5.92511e+06	813416	8.84609e+06	6.22496e+06	6.31398e+06	5.82108e+06	1.31354e+06	5.02943e+06	6.51212e+06	4.84928e+06	4.67623e+06	4.82757e+06	4.85519e+06
2-[Octahydro-4,7-dimethyl-1-oxocyclopenta[c]pyran-3-yl]nepetalactam	HMDB0038596	115421-74-4	0	Lipids and lipid-like molecules	Prenol lipids	0.800265	B(ii)			401.204	332.221	forward	6.37594e+06	2.0285e+06	5.01037e+06	4.98388e+06	1.11382e+06	3.90911e+06	558231	4.50423e+06	3.67265e+06	3.18313e+06	4.65278e+06	1.53059e+06	4.80445e+06	4.41151e+06	1.76587e+06	4.79733e+06	4.28112e+06	4.64404e+06
Austin	HMDB0034463	61103-89-7	0	0	0	0.80025	B(ii)			436.98	501.205	forward	715995	159732	718858	529929	196577	555445	468680	1.25318e+06	714439	1.08217e+06	876925	187769	542390	630619	736290	486141	347501	485065
Aspartyl-Arginine	HMDB0028747	0	0	Organic acids and derivatives	Carboxylic acids and derivatives	0.799225	B(iii)			261.752	290.15	forward	1.496e+06	2.93875e+06	2.17492e+06	2.18012e+06	3.60163e+06	2.30228e+06	3.24368e+06	1.62562e+06	2.68445e+06	2.12508e+06	2.06134e+06	3.13638e+06	3.06398e+06	2.44752e+06	2.36323e+06	2.62495e+06	2.24984e+06	2.50434e+06
Asparenyol	HMDB0041304	166762-97-6	0	Benzenoids	Phenol ethers	0.799137	B(iii)			125.037	281.124	forward	333159	3.87874e+06	559735	1.22741e+06	3.14932e+06	981151	4.26329e+06	983571	350249	978934	2.48939e+06	3.66004e+06	1.61751e+06	1.33876e+06	1.07922e+06	2.0207e+06	1.85812e+06	1.86582e+06
(R)-N-Methylsalsolinol	HMDB0003626	53622-84-7	0	Organoheterocyclic compounds	Tetrahydroisoquinolines	0.797429	B(iii)			208.119	194.118	forward	2.34326e+06	1.05976e+06	4.1682e+06	3.80131e+06	1.27342e+06	3.61508e+06	2.18429e+06	4.41231e+06	4.3914e+06	4.9993e+06	3.553e+06	1.39604e+06	6.50183e+06	4.86545e+06	2.83123e+06	3.54993e+06	3.39463e+06	4.23015e+06
Arginyl-Valine	HMDB0028722	0	0	Organic acids and derivatives	Carboxylic acids and derivatives	0.795967	B(iii)			451.001	274.183	forward	1.65993e+06	2.2012e+06	2.26992e+06	3.0998e+06	1.13648e+06	1.67476e+06	8.08374e+06	2.00857e+06	2.70495e+06	1.51984e+06	2.65963e+06	4.91726e+06	3.5182e+06	3.71714e+06	1.38733e+06	984514	1.01248e+06	1.17178e+06
11-Oxohexadecanoic acid	HMDB0030978	2388-81-0	0	Lipids and lipid-like molecules	Fatty Acyls	0.795636	B(iii)			543.112	271.227	forward	695330	287251	390568	501391	273550	686179	345349	441652	487882	1.48316e+06	190493	207109	536727	325887	965353	467417	500303	391163
Stigmasterol	HMDB0000937	83-48-7	C05442	Lipids and lipid-like molecules	Steroids and steroid derivatives	0.794855	B(iii)			746.282	395.362	forward	4.5328e+06	2.57275e+06	2.83306e+06	2.51279e+06	6.61464e+06	3.51531e+06	4.78661e+06	3.84228e+06	6.43228e+06	3.61785e+06	5.47626e+06	2.99402e+06	3.79393e+06	5.04339e+06	3.74086e+06	3.41328e+06	4.12006e+06	2.997e+06
Methoxypyrazine	#N/A	#N/A	#N/A	#N/A	#N/A	0.794803	B(iii)			796.451	111.056	forward	1.23135e+08	1.09257e+08	8.65976e+07	3.15047e+07	9.44178e+07	1.30461e+08	6.44336e+07	2.17206e+07	7.5175e+07	3.07593e+07	3.6947e+07	2.65147e+07	7.13052e+07	3.52656e+07	1.46632e+08	6.27803e+07	7.79768e+07	4.02873e+07
Leukotriene C4	HMDB0001198	72025-60-6	C02166	Organic acids and derivatives	Carboxylic acids and derivatives	0.938863	B(ii)			223.63	624.302	forward	3.85508e+06	558671	2.6692e+06	2.86646e+06	442836	6.42153e+06	284126	3.51075e+06	5.84366e+06	1.5836e+06	2.51416e+06	789213	9.1832e+06	6.1811e+06	6.29864e+06	3.62563e+06	3.63785e+06	3.92679e+06
16-Methyl-epi-nigakihemiacetal B	HMDB0039886	0	0	0	0	0.794367	B(iii)			368.911	405.226	forward	532655	425772	879652	802919	472005	1.0318e+06	245343	616647	990997	876986	846898	306900	999876	922279	702547	673973	537946	651701
Prolyl-Alanine	HMDB0029010	0	0	Organic acids and derivatives	Carboxylic acids and derivatives	0.794352	B(iii)			47.5504	187.108	forward	6.3314e+07	3.26429e+07	7.04504e+07	6.38884e+07	4.279e+07	5.68308e+07	5.42988e+07	4.95371e+07	4.59588e+07	5.53921e+07	4.91766e+07	4.68864e+07	6.91878e+07	5.43445e+07	6.40248e+07	4.04846e+07	4.76465e+07	5.47489e+07
Obtustyrene	HMDB0030672	21148-31-2	0	Phenylpropanoids and polyketides	Linear 1,3-diarylpropanoids	0.794346	B(iii)			706.69	241.119	forward	1.20958e+07	2.19514e+07	9.52412e+06	1.11509e+07	1.39982e+07	1.01143e+07	1.34889e+07	1.43108e+07	1.81735e+07	9.23857e+06	1.27824e+07	1.25322e+07	1.64067e+07	9.84539e+06	1.16187e+07	1.10994e+07	1.35281e+07	7.75479e+06
N-desmethylimatinib	#N/A	#N/A	#N/A	#N/A	#N/A	0.79432	B(iii)			297.91	480.252	forward	817440	522512	1.10868e+06	397546	3.25045e+06	438034	484968	796471	390247	1.78569e+06	2.44271e+06	711332	240139	206249	2.10565e+06	419319	392174	208266
Norbicycloekasantalal	HMDB0036719	37720-84-6	0	Lipids and lipid-like molecules	Prenol lipids	0.791028	B(iii)			456.022	165.127	forward	1.36617e+07	3.63922e+06	1.9732e+07	1.61121e+07	5.0305e+06	1.7385e+07	1.07069e+07	1.25064e+07	1.69689e+07	4.36219e+07	1.08798e+07	3.48416e+06	1.68815e+07	1.29318e+07	3.75029e+07	1.59026e+07	1.54849e+07	1.56272e+07
3-[4-Hydroxy-3-(3-methyl-2-butenyl)phenyl]-2-propenal	#N/A	#N/A	#N/A	#N/A	#N/A	0.789705	B(iii)			730.451	217.12	forward	6.46604e+07	3.81719e+07	3.56241e+07	2.64323e+07	4.55913e+07	7.14432e+07	3.67398e+07	2.36464e+07	5.90133e+07	3.95721e+07	3.79448e+07	4.25632e+07	9.68777e+07	5.27891e+07	5.22895e+07	1.24409e+08	4.19559e+07	2.9895e+07
1-Pyrroline-2-carboxylic acid	#N/A	#N/A	#N/A	#N/A	#N/A	0.789493	B(iii)			796.453	114.055	forward	1.00161e+07	1.83709e+07	2.05339e+07	8.60992e+06	7.39242e+06	1.01339e+07	7.81246e+06	2.34987e+07	7.66649e+06	7.93443e+06	6.69145e+06	6.85577e+06	9.52338e+06	1.83374e+07	8.53063e+06	1.95453e+07	1.45288e+07	1.0244e+07
(3beta,5alpha,9alpha,22E,24R)-3,5,9-Trihydroxy-23-methylergosta-7,22-dien-6-one	HMDB0032669	211486-12-3	0	Lipids and lipid-like molecules	Steroids and steroid derivatives	0.788826	B(iii)			351.557	459.343	forward	463284	2.32536e+06	542995	688216	2.55278e+06	336588	2.31673e+06	483687	672383	325503	924332	3.16985e+06	698008	576260	641707	979152	1.0956e+06	1.14264e+06
Propionylglycine	#N/A	#N/A	#N/A	#N/A	#N/A	0.788687	B(iii)			3.74053	132.066	forward	4.04724e+06	5.59215e+06	2.50818e+06	3.31863e+06	2.61886e+06	4.95549e+06	3.29894e+06	3.01483e+06	4.44396e+06	3.81602e+06	4.6105e+06	2.21459e+06	4.41361e+06	3.48025e+06	6.14297e+06	2.51448e+06	1.19626e+07	3.70359e+06
2-Hydroxymyristic acid	HMDB0002261	2507-55-3	0	Lipids and lipid-like molecules	Fatty Acyls	0.788633	B(iii)			491.031	243.197	forward	1.3558e+06	2.01844e+06	1.67977e+06	1.20566e+06	1.7628e+06	1.53499e+06	1.37764e+06	2.66114e+06	1.19455e+06	1.69424e+06	1.63115e+06	1.57651e+06	1.87008e+06	1.31273e+06	1.35986e+06	977929	851718	792253
Imidazoleacetic acid	HMDB0002024	645-65-8	C02835	Organoheterocyclic compounds	Azoles	0.788462	B(iii)			876.08	125.035	forward	3.26796e+06	3.32497e+06	6.02385e+06	3.33774e+06	3.19288e+06	3.66536e+06	3.96711e+06	3.78806e+06	4.02722e+06	3.51771e+06	3.76398e+06	4.21866e+06	3.70898e+06	3.53958e+06	3.42712e+06	3.28796e+06	3.31766e+06	3.7173e+06
(22E, 24x)-Ergosta-4,6,8,22-tetraen-3-one	HMDB0030898	194721-75-0	0	0	0	0.788262	B(iii)			744.024	393.315	forward	1.64786e+06	1.34452e+06	708129	593179	2.5195e+06	2.66034e+06	1.13378e+06	1.51739e+06	2.65466e+06	3.07977e+06	2.478e+06	2.1059e+06	3.32222e+06	1.84277e+06	2.45932e+06	1.82621e+06	1.14483e+06	1.82593e+06
dGTP	#N/A	#N/A	#N/A	#N/A	#N/A	0.787971	B(iii)			70.719	505.989	forward	998517	2.03451e+06	2.17905e+06	2.07622e+06	1.88435e+06	1.11887e+06	1.20106e+06	1.29108e+06	632063	1.60164e+06	1.08874e+06	1.53978e+06	1.00881e+06	1.2485e+06	504011	1.48854e+06	958862	2.20523e+06
Fragransin B2	HMDB0038953	112572-55-1	0	Lignans, neolignans and related compounds	Furanoid lignans	0.787466	B(iii)			96.6885	405.186	forward	2.59916e+06	908549	2.38637e+06	3.24963e+06	1.60881e+06	3.83451e+06	491940	167319	3.73408e+06	119370	2.20034e+06	1.18005e+06	3.34265e+06	3.24098e+06	8.4858e+06	2.96582e+06	2.4552e+06	2.72432e+06
5a-Androstan-3b-ol	#N/A	#N/A	#N/A	#N/A	#N/A	0.785433	B(iii)			626.306	259.242	forward	5.7962e+06	5.9396e+06	3.70513e+06	6.31207e+06	3.17222e+06	6.4606e+06	1.52253e+07	5.26522e+06	1.58262e+07	1.02395e+07	7.22626e+06	3.61752e+06	4.83061e+06	6.13376e+06	5.08735e+06	6.39248e+06	3.11204e+06	5.6647e+06
Valtrate	HMDB0034493	18296-44-1	C09801	Lipids and lipid-like molecules	Prenol lipids	0.785073	B(iii)			595.522	423.198	forward	648788	780014	1.13325e+06	1.11954e+06	1.51058e+06	565068	0	0	1.21991e+06	0	116486	1.75161e+06	0	0	714463	683479	465428	515598
Biotin sulfone	HMDB0004818	40720-05-6	0	Organoheterocyclic compounds	Thienoimidazolidines	0.784737	B(iii)			193.252	277.079	forward	3.23063e+06	7.21923e+06	2.70935e+06	3.11998e+06	7.26316e+06	3.47499e+06	1.05333e+07	4.14643e+06	3.83566e+06	4.25022e+06	3.25522e+06	6.32995e+06	4.14823e+06	3.31083e+06	3.18219e+06	3.74707e+06	4.97483e+06	2.82478e+06
3-Methylcyclohexanethiol	HMDB0031537	38699-50-2	0	Organosulfur compounds	Thiols	0.784427	B(iii)			386.182	131.086	forward	1.69597e+07	5.86227e+06	1.63638e+07	1.56304e+07	5.11408e+06	2.35481e+07	3.08673e+06	1.46639e+07	1.71383e+07	1.57568e+07	1.35954e+07	5.66145e+06	1.91104e+07	1.6999e+07	1.29766e+07	1.3787e+07	1.28517e+07	1.33403e+07
Norbixin	HMDB0035832	0	C08608	Lipids and lipid-like molecules	Prenol lipids	0.78434	B(iii)			344.633	381.205	forward	1.16947e+06	657149	2.95636e+06	1.64715e+06	138902	3.2167e+06	244392	6.39996e+06	1.30017e+06	3.74997e+06	3.47289e+06	369459	1.60154e+06	2.02221e+06	622379	2.29041e+06	2.06143e+06	2.30882e+06
Seryltyrosine	#N/A	#N/A	#N/A	#N/A	#N/A	0.784304	B(iii)			111.559	269.11	forward	4.72395e+06	3.73394e+06	2.96647e+07	3.12275e+07	3.4168e+06	3.41755e+07	5.37653e+06	2.10343e+07	3.13877e+07	2.1151e+07	2.64654e+07	2.84073e+07	3.33485e+07	3.17656e+07	3.39375e+07	2.75735e+07	5.97962e+06	2.83965e+07
Adenylsuccinic acid	HMDB0000536	19046-78-7	C03794	Benzenoids	Benzene and substituted derivatives	0.783515	B(iii)			48.0667	462.067	forward	3.13063e+06	1.74934e+07	3.94234e+06	3.31292e+06	1.45664e+07	2.68571e+06	2.39e+07	5.10288e+06	3.87172e+06	5.36553e+06	1.02301e+07	3.66533e+07	4.71781e+06	6.65678e+06	3.48654e+06	9.47663e+06	9.73291e+06	9.27229e+06
[8]-Dehydrogingerdione	HMDB0039277	77334-08-8	0	Phenylpropanoids and polyketides	Cinnamic acids and derivatives	0.782861	B(iii)			381.052	317.176	forward	4.20308e+07	234625	2.5128e+07	2.89045e+07	155217	6.28087e+07	2.30715e+06	2.59594e+07	3.7246e+07	2.25899e+07	1.74857e+07	188886	4.1602e+07	3.72771e+07	4.17472e+07	2.71452e+07	2.61436e+07	2.61848e+07
Heterotropan	#N/A	#N/A	#N/A	#N/A	#N/A	0.782254	B(iii)			70.1864	417.22	forward	867705	2.06249e+06	1.34938e+06	3.21598e+06	2.46829e+06	1.32902e+06	1.34296e+06	1.1386e+06	1.28721e+06	3.13165e+06	1.46071e+06	3.85716e+06	1.74452e+06	1.22443e+06	1.36751e+06	1.36866e+06	884654	1.91378e+06
Dihydropteridine	HMDB0001441	0	C05649	Organoheterocyclic compounds	Pteridines and derivatives	0.782105	B(iii)			665.383	135.067	forward	1.67363e+07	1.9176e+07	1.99051e+07	2.28769e+07	2.75643e+07	1.29431e+07	1.65099e+07	1.53324e+07	1.43816e+07	2.40752e+07	1.66411e+07	2.25985e+07	1.2293e+07	1.11705e+07	1.97077e+07	2.02657e+07	1.27579e+07	1.74401e+07
(-)-Salsoline	HMDB0012469	89-31-6	C09640	Organoheterocyclic compounds	Tetrahydroisoquinolines	0.782065	B(iii)			218.381	194.118	forward	2.02843e+06	3.70395e+06	2.70032e+06	2.45825e+06	3.63364e+06	2.53421e+06	4.71873e+06	2.96641e+06	2.67613e+06	3.22372e+06	3.26584e+06	3.08531e+06	3.37259e+06	2.71461e+06	3.64503e+06	3.21925e+06	2.97017e+06	3.11911e+06
Leukotriene E4	HMDB0002200	75715-89-8	C05952	Lipids and lipid-like molecules	Fatty Acyls	0.776379	B(iii)			231.453	438.237	forward	2.96701e+06	1.16846e+06	3.69099e+06	3.68305e+06	1.16116e+06	4.61187e+06	2.44129e+06	3.36082e+06	3.74443e+06	4.16911e+06	3.61178e+06	1.98331e+06	4.50015e+06	4.17787e+06	3.55699e+06	3.32385e+06	2.80347e+06	2.81441e+06
Limocitrin 3-rhamnoside	HMDB0037578	90456-56-7	0	Phenylpropanoids and polyketides	Flavonoids	0.780066	B(iii)			108.112	493.153	forward	323114	0	1.02885e+06	1.17626e+06	498847	250651	260837	0	0	627430	346207	0	571523	174348	637440	267363	0	306072
Hydroxyprolyl-Lysine	HMDB0028868	0	0	Organic acids and derivatives	Carboxylic acids and derivatives	0.779935	B(iii)			184.661	260.16	forward	6.53447e+06	5.8777e+06	1.10686e+07	9.48109e+06	4.70797e+06	9.94017e+06	7.22929e+06	1.22491e+07	5.98032e+06	1.06829e+07	1.05458e+07	9.85338e+06	7.7969e+06	1.14333e+07	6.5876e+06	7.87318e+06	7.62284e+06	1.0713e+07
14alpha-Hydroxy-4beta-deoxypaxilline	#N/A	#N/A	#N/A	#N/A	#N/A	0.778551	B(iii)			83.9646	436.239	forward	4.86513e+06	1.26249e+07	9.21685e+06	8.38484e+06	2.69065e+07	7.39757e+06	2.43225e+07	7.35958e+06	2.97226e+06	6.34986e+06	1.50365e+07	2.95536e+07	1.19409e+06	7.69356e+06	5.85881e+06	1.3103e+07	1.77937e+06	1.10338e+07
3,7-Dihydroxy-25-methoxycucurbita-5,23-dien-19-al	HMDB0039362	0	0	0	0	0.778167	B(iii)			385.88	487.374	forward	1.72273e+06	6.93664e+06	1.75775e+06	2.02897e+06	5.82972e+06	1.51482e+06	3.05718e+06	857563	2.43497e+06	896894	2.78729e+06	9.33224e+06	1.90553e+06	1.38551e+06	3.63045e+06	3.25823e+06	3.1955e+06	2.75784e+06
Aspartyl-Isoleucine	#N/A	#N/A	#N/A	#N/A	#N/A	0.777984	B(iii)			149.503	247.129	forward	3.44235e+06	7.39237e+07	1.06142e+08	1.07406e+08	7.38184e+07	1.03421e+08	7.97006e+07	7.918e+07	3.08085e+06	6.82333e+07	1.04268e+08	9.12991e+07	5.13427e+06	1.05908e+08	1.06794e+08	9.53961e+07	2.6433e+06	9.51063e+07
7,11-Bisdeacetylvaltrate 7-(3-methylpentanoate) 11-(3-hydroxy-3-methylbutanoate)	HMDB0033655	137088-15-4	0	Lipids and lipid-like molecules	Prenol lipids	0.77766	B(iii)			334.901	495.256	forward	459376	430620	1.02824e+06	623610	346274	622518	89329.3	740781	1.3752e+06	696284	188901	510522	951537	749951	223647	597470	563952	602786
Serylaspartic acid	HMDB0029035	0	0	Organic acids and derivatives	Carboxylic acids and derivatives	0.777597	B(iii)			278.421	221.078	forward	584096	1.91291e+06	718840	815261	3.41372e+06	967561	3.28107e+06	1.95297e+06	1.40784e+06	2.06277e+06	1.47683e+06	1.83443e+06	1.06387e+06	989736	749328	1.50192e+06	1.54696e+06	1.65293e+06
Muricinine	#N/A	#N/A	#N/A	#N/A	#N/A	0.777218	B(iii)			81.2296	314.146	forward	3.41783e+06	3.15401e+06	389452	773636	4.89823e+06	518063	4.60983e+06	1.47543e+06	3.33723e+06	572453	470652	358565	3.76971e+06	503626	3.62578e+06	5.16705e+06	3.9144e+06	1.07246e+06
UDP-N-acetyl-alpha-D-galactosamine	HMDB0060522	0	0	Nucleosides, nucleotides, and analogues	Pyrimidine nucleotides	0.776995	B(iii)			54.3595	608.089	forward	829475	1.53861e+06	943838	515908	1.92878e+06	978985	2.71144e+06	1.03448e+06	656107	1.00895e+06	1.49663e+06	2.93205e+06	1.19013e+06	730198	200850	1.07559e+06	1.65032e+06	1.20478e+06
2-Azetidinecarboxylic acid	#N/A	#N/A	#N/A	#N/A	#N/A	0.776839	B(iii)			790.635	102.055	forward	3.63671e+07	4.50693e+07	3.77197e+07	2.85756e+07	3.7332e+07	4.54566e+07	4.68794e+07	1.84676e+07	1.99979e+07	4.0225e+07	2.23082e+07	4.07969e+07	4.00906e+07	4.77213e+07	3.91108e+07	3.31748e+07	1.46278e+07	4.1479e+07
Leukotriene F4	HMDB0006465	0	C06462	Lipids and lipid-like molecules	Fatty Acyls	0.794753	B(iii)			214.5	567.279	forward	4.25422e+06	363051	5.64576e+06	6.06095e+06	355771	5.23292e+06	207071	3.08804e+06	4.84854e+06	2.4169e+06	3.59596e+06	396915	7.07735e+06	6.50607e+06	5.39779e+06	3.16181e+06	3.88675e+06	3.7414e+06
Presqualene diphosphate	HMDB0001278	29849-75-0	C03428	Lipids and lipid-like molecules	Prenol lipids	0.775137	B(iii)			213.82	587.334	forward	1.97594e+06	5.43416e+06	2.61096e+06	2.96664e+06	4.6956e+06	2.19046e+06	2.64545e+06	2.08671e+06	3.06895e+06	2.11472e+06	3.05802e+06	4.6948e+06	3.19427e+06	2.81697e+06	1.20206e+06	2.9153e+06	3.056e+06	3.08603e+06
16(17)-EpDPE	#N/A	#N/A	#N/A	#N/A	#N/A	0.775007	B(iii)			539.104	343.228	forward	162709	279038	235761	194380	84575	177627	27898.4	170198	117101	176103	0	47142.2	100992	106595	0	965102	194935	247525
Threoninyl-Phenylalanine	HMDB0029068	0	0	Organic acids and derivatives	Carboxylic acids and derivatives	0.773787	B(iii)			187.242	267.134	forward	4.30084e+06	3.29007e+06	5.0138e+06	4.23791e+06	3.40244e+06	6.82883e+06	3.8084e+06	3.28102e+06	3.43229e+06	3.3111e+06	4.49682e+06	5.66763e+06	4.31237e+06	5.32061e+06	3.41324e+06	4.4233e+06	3.34646e+06	4.39698e+06
FAD	HMDB0001248	146-14-5	C00016	Nucleosides, nucleotides, and analogues	Flavin nucleotides	0.77378	B(iii)			221.221	784.154	forward	2.78148e+06	4.28801e+06	2.49829e+06	2.81939e+06	2.51546e+06	2.46299e+06	5.77135e+06	3.53154e+06	1.75189e+06	2.29172e+06	3.64474e+06	4.29506e+06	3.8505e+06	2.84516e+06	2.33883e+06	3.41267e+06	3.8887e+06	3.42002e+06
L-Glutamic acid	HMDB0000148	56-86-0	C00025	Organic acids and derivatives	Carboxylic acids and derivatives	0.992076	B(ii)			40.1994	146.045	forward	3.18597e+09	2.9312e+09	3.42086e+09	3.06455e+09	2.6604e+09	3.43557e+09	3.88082e+09	2.73422e+09	3.28124e+09	2.72624e+09	4.13547e+09	3.25702e+09	3.11419e+09	3.97966e+09	2.43274e+09	3.2508e+09	3.267e+09	3.37115e+09
Zanthosimuline	HMDB0040368	155416-20-9	0	Organoheterocyclic compounds	Quinolines and derivatives	0.772575	B(iii)			736.111	310.177	forward	3.37686e+06	6.2779e+06	3.55447e+06	3.17151e+06	3.05062e+06	3.62064e+06	3.53424e+06	4.19661e+06	3.42077e+06	4.59674e+06	3.31772e+06	4.26202e+06	3.49049e+06	3.80081e+06	5.37117e+06	4.2954e+06	5.7717e+06	3.88961e+06
[6]-Gingerdiol 3,5-diacetate	#N/A	#N/A	#N/A	#N/A	#N/A	0.772469	B(iii)			359.09	379.213	forward	6.60697e+06	171753	6.56164e+06	5.74182e+06	124148	9.52574e+06	965794	7.30726e+06	1.24091e+07	6.1686e+06	5.30737e+06	126043	8.85507e+06	7.87371e+06	9.13168e+06	8.69188e+06	4.65176e+06	5.26327e+06
13-Oxocryptopine	HMDB0032878	15215-66-4	0	0	0	0.772446	B(iii)			257.32	384.153	forward	574082	1.10835e+06	494867	790984	655377	1.02161e+06	646072	819163	649113	700930	701497	863060	838460	761747	502211	783285	717199	638078
3-Methyl-3H-imidazo[4,5-f]quinoxalin-2-amine	#N/A	#N/A	#N/A	#N/A	#N/A	0.771932	B(iii)			664.828	200.093	forward	7.23202e+06	6.2655e+06	4.82555e+06	6.37515e+06	4.32142e+06	8.0355e+06	4.58308e+06	4.51517e+06	4.59722e+06	8.68848e+06	5.27867e+06	1.04235e+07	4.00522e+06	2.97426e+06	1.12209e+07	4.48697e+06	6.12844e+06	1.25918e+07
(10S,11S)-Pterosin C	HMDB0030763	35938-43-3	0	Benzenoids	Indanes	0.771482	B(iii)			220.66	235.132	forward	1.75278e+08	3.11116e+08	1.96846e+08	2.31577e+08	7.70059e+08	2.37106e+08	1.07156e+09	1.69959e+08	2.56463e+08	2.63145e+08	1.50583e+08	9.77505e+08	2.5122e+08	1.91523e+08	2.55094e+08	3.45742e+08	3.4541e+08	3.37518e+08
Metanephrine	HMDB0004063	5001-33-2	C05588	Benzenoids	Phenols	0.771137	B(iii)			217.259	198.113	forward	1.47822e+07	7.6727e+06	1.64992e+07	1.569e+07	8.63028e+06	1.97469e+07	1.20968e+07	2.22289e+07	1.54928e+07	1.69985e+07	1.71227e+07	7.77263e+06	1.89113e+07	1.91522e+07	1.14105e+07	1.67854e+07	1.56896e+07	1.59581e+07
Pteroside Z	#N/A	#N/A	#N/A	#N/A	#N/A	0.770813	B(iii)			120.457	395.203	forward	3.45685e+06	1.07465e+06	430127	702772	3.63774e+06	761248	5.14218e+06	345631	4.74408e+06	748080	1.34297e+06	2.32044e+06	6.26162e+06	929772	1.82058e+06	1.36173e+06	4.58716e+06	1.24598e+06
(R)-2',4',7-Trihydroxy-3',8-diprenylisoflavan	#N/A	#N/A	#N/A	#N/A	#N/A	0.770569	B(iii)			82.9112	395.215	forward	265611	1.02062e+06	616795	680468	555785	567956	648084	931557	771578	707777	702024	1.47417e+06	416160	814736	756480	904035	275260	791186
2-(4-Methylphenyl)propanal	HMDB0033382	99-72-9	0	Lipids and lipid-like molecules	Prenol lipids	0.770058	B(iii)			386.126	149.096	forward	5.65301e+06	2.5682e+06	6.11386e+06	5.59963e+06	2.05042e+06	9.04521e+06	1.66245e+06	6.06318e+06	6.64025e+06	4.98369e+06	4.76611e+06	1.75192e+06	7.077e+06	6.30176e+06	4.90464e+06	5.24542e+06	4.77596e+06	5.30832e+06
2-Amino-3,8-dimethyl-3H-imidazo[4,5-f]quinoxaline	#N/A	#N/A	#N/A	#N/A	#N/A	0.769627	B(iii)			772.86	214.109	forward	1.77256e+07	3.4596e+07	3.95232e+07	2.50382e+07	2.6038e+07	6.15653e+07	3.9141e+07	1.31766e+07	7.09806e+07	5.00793e+07	5.60757e+07	9.14395e+06	3.30329e+07	2.52734e+07	2.62255e+07	1.8414e+07	6.09369e+07	5.92989e+07
17-Hydroxy-9,11,13,15-octadecatetraynoic acid	#N/A	#N/A	#N/A	#N/A	#N/A	0.769403	B(iii)			119.491	285.144	forward	3.36272e+06	1.02325e+06	2.54149e+06	3.19703e+06	2.06888e+06	3.42246e+06	1.84839e+06	659049	3.39939e+06	706836	1.53765e+06	1.58143e+06	2.64881e+06	4.00398e+06	1.06244e+07	3.19903e+06	2.5136e+06	2.51967e+06
Dehydroxymethylflazine	HMDB0041200	76135-36-9	0	Alkaloids and derivatives	Harmala alkaloids	0.769156	B(iii)			391.964	279.076	forward	2.05019e+07	4.83952e+06	1.37648e+07	1.46829e+07	4.5901e+06	1.53177e+07	6.39303e+06	1.32361e+07	1.48944e+07	1.22083e+07	1.40226e+07	4.96347e+06	1.54914e+07	1.52795e+07	1.4392e+07	1.53661e+07	1.55355e+07	1.45448e+07
Dimethyl 3-methoxy-4-oxo-5-(8,11,14-pentadecatrienyl)-2-hexenedioate	HMDB0032099	0	0	Organic acids and derivatives	Keto acids and derivatives	0.768748	B(iii)			261.72	421.256	forward	654345	611870	801241	831795	756512	604364	672415	725570	605345	708603	982481	675242	712277	773284	676545	847305	1.11237e+06	694256
Dihydroceramide	HMDB0006752	0	C12126	Organic acids and derivatives	Carboxylic acids and derivatives	0.768431	B(iii)			622.9	330.3	forward	2.19271e+06	2.01246e+06	2.34075e+06	2.26912e+06	2.68538e+06	2.34361e+06	2.61314e+06	2.90876e+06	2.66436e+06	2.1764e+06	2.47417e+06	2.05193e+06	1.70413e+06	1.85558e+06	1.81413e+06	2.00119e+06	2.18582e+06	1.65661e+06
Chrysophanol 1-triglucoside	HMDB0034571	120181-07-9	0	Organic oxygen compounds	Organooxygen compounds	0.767098	B(iii)			242.248	741.237	forward	3.55618e+08	4.77865e+08	5.5094e+08	4.78852e+08	5.35777e+08	4.62838e+08	6.38696e+08	4.85233e+08	4.41253e+08	4.47531e+08	6.15325e+08	6.16422e+08	4.71659e+08	4.88139e+08	3.49231e+08	4.67644e+08	4.69466e+08	5.58892e+08
Phenylacetic acid	#N/A	#N/A	#N/A	#N/A	#N/A	0.76702	B(iii)			830.445	135.045	forward	7.35449e+06	7.35578e+06	6.98943e+06	8.10721e+06	1.74963e+07	1.10494e+07	1.07093e+07	6.3563e+06	6.25511e+06	1.01261e+07	8.747e+06	9.17385e+06	8.01316e+06	1.0124e+07	7.53461e+06	7.79836e+06	2.22513e+07	5.08499e+06
4'-Hydroxyflurbiprofen	#N/A	#N/A	#N/A	#N/A	#N/A	0.7667	B(iii)			172.613	261.09	forward	2.66131e+06	3.14918e+06	7.32122e+06	7.29814e+06	1.38298e+06	6.73803e+06	1.9508e+06	4.70497e+06	2.1606e+06	7.03243e+06	9.3433e+06	7.83246e+06	2.79633e+06	8.50889e+06	8.56954e+06	7.94198e+06	2.85516e+06	7.84894e+06
Strobilurin A	HMDB0030420	52110-55-1	0	Benzenoids	Benzene and substituted derivatives	0.766574	B(iii)			182.957	259.129	forward	5.3754e+06	5.79766e+06	1.12324e+07	7.9775e+06	4.64669e+06	8.29354e+06	4.26015e+06	7.7776e+06	7.2487e+06	7.34541e+06	8.5012e+06	3.09915e+06	9.32256e+06	8.29743e+06	8.06482e+06	5.67822e+06	6.65519e+06	5.59129e+06
Austalide A	HMDB0030005	81543-01-3	0	Organoheterocyclic compounds	Benzopyrans	0.76639	B(iii)			76.0037	517.236	forward	1.05302e+06	579238	596161	1.10687e+06	1.02624e+06	1.02077e+06	870377	1.01803e+06	817554	583420	1.28711e+06	2.77085e+06	1.38606e+06	1.40138e+06	1.16226e+06	1.22303e+06	1.41115e+06	783771
myo-Inositol	HMDB0000211	87-89-8	C00137	Organic oxygen compounds	Organooxygen compounds	0.765196	B(iii)			41.3252	179.056	forward	4.1231e+08	4.2747e+08	5.16236e+08	5.12326e+08	4.4054e+08	5.67983e+08	4.66581e+08	4.97265e+08	5.22904e+08	5.07953e+08	4.95434e+08	4.06537e+08	5.32822e+08	4.98634e+08	5.36454e+08	4.74895e+08	5.10432e+08	5.44395e+08
Norepinephrine	HMDB0000216	51-41-2	C00547	Benzenoids	Phenols	0.765107	B(iii)			172.6	170.081	forward	7.34282e+06	1.11864e+07	6.84887e+06	1.36948e+07	7.50761e+06	9.64809e+06	9.2183e+06	1.03064e+07	7.50607e+06	1.31896e+07	1.2402e+07	1.47812e+07	8.40049e+06	8.38694e+06	9.27114e+06	8.51096e+06	8.59224e+06	9.88913e+06
Tyrosyl-Histidine	HMDB0029107	0	0	Organic acids and derivatives	Carboxylic acids and derivatives	0.76458	B(iii)			122.239	319.14	forward	1.80397e+06	4.07077e+06	3.19807e+06	2.89254e+06	3.96448e+06	2.68787e+06	373186	3.25916e+06	2.20676e+06	3.22209e+06	3.40958e+06	6.14306e+06	2.80763e+06	3.36099e+06	1.77416e+06	2.73657e+06	2.82313e+06	3.41986e+06
4-Ethyl-2-heptylthiazole	HMDB0040113	96693-84-4	0	Organoheterocyclic compounds	Azoles	0.764442	B(iii)			350.486	212.143	forward	3.59267e+06	1.04119e+07	9.1868e+06	6.68602e+06	1.21173e+07	5.32187e+06	1.7924e+07	1.05162e+07	6.96302e+06	1.30326e+07	1.00895e+07	1.29009e+07	6.80894e+06	6.23868e+06	4.12558e+06	9.13627e+06	9.2894e+06	8.15103e+06
Threoninyl-Methionine	#N/A	#N/A	#N/A	#N/A	#N/A	0.763901	B(iii)			86.3419	251.103	forward	733249	2.29375e+06	2.05972e+06	2.69912e+06	8.58571e+06	2.5565e+06	953585	575237	648982	2.37841e+06	2.65388e+06	3.13175e+06	694541	2.46573e+06	509185	2.80393e+06	634427	3.29273e+06
Cucurbitacin C	HMDB0034706	5988-76-1	C08795	Lipids and lipid-like molecules	Steroids and steroid derivatives	0.763272	B(iii)			439.536	561.333	forward	361649	1.00851e+06	754722	922518	958103	353866	280556	445209	648434	461086	261219	1.07228e+06	544352	440749	86651.6	645593	644373	839803
Glucosylgalactosyl hydroxylysine	HMDB0000585	32448-35-4	0	Lipids and lipid-like molecules	Fatty Acyls	0.762936	B(iii)			92.0343	487.215	forward	1.40197e+06	3.33453e+06	1.76474e+06	907946	2.8386e+06	1.47423e+06	2.85246e+06	2.4675e+06	3.84546e+06	2.51385e+06	1.49074e+06	2.98611e+06	2.3535e+06	1.15716e+06	1.99032e+06	1.94877e+06	2.59873e+06	2.05583e+06
3-(4-Isopropylphenyl)propanal	HMDB0036171	7775-00-0	0	Lipids and lipid-like molecules	Prenol lipids	0.762351	B(iii)			470.433	177.127	forward	3.04387e+06	945733	3.06606e+06	2.81976e+06	1.02354e+06	2.16808e+06	2.10517e+06	1.92084e+06	1.67025e+06	4.34074e+06	1.60744e+06	1.01689e+06	2.50397e+06	1.51948e+06	5.59403e+06	2.06377e+06	2.31998e+06	2.24787e+06
N-[2-Methoxy-2-(4-methoxyphenyl)ethyl]cinnamide	HMDB0039632	70546-93-9	0	Phenylpropanoids and polyketides	Cinnamic acids and derivatives	0.762302	B(iii)			195.426	312.166	forward	4.12063e+06	6.97247e+06	4.8338e+06	5.06519e+06	7.16704e+06	4.99545e+06	7.3629e+06	4.10565e+06	4.76218e+06	6.70057e+06	4.91833e+06	1.02238e+07	5.36461e+06	5.7092e+06	7.31738e+06	4.76509e+06	5.17814e+06	5.13032e+06
Koenigicine	HMDB0030208	24123-92-0	0	Organoheterocyclic compounds	Indoles and derivatives	0.76219	B(iii)			234.301	324.152	forward	9.18955e+06	1.0414e+07	1.02766e+07	1.30745e+07	1.35358e+07	9.06908e+06	1.10641e+07	1.30785e+07	1.04796e+07	1.14141e+07	9.08088e+06	1.09135e+07	1.08676e+07	1.13133e+07	8.61327e+06	1.14605e+07	1.02556e+07	1.20013e+07
L,L-Cyclo(leucylprolyl)	HMDB0034276	2873-36-1	0	Organic acids and derivatives	Carboxylic acids and derivatives	0.760469	B(iii)			260.589	233.128	forward	2.56496e+06	6.25491e+06	4.06188e+06	3.48812e+06	1.14218e+07	3.1861e+06	1.22499e+07	3.29926e+06	4.22989e+06	3.72735e+06	3.0514e+06	1.10218e+07	4.57652e+06	3.86823e+06	4.63073e+06	5.04998e+06	4.91173e+06	5.60439e+06
L-Histidine	HMDB0000177	71-00-1	C00135	Organic acids and derivatives	Carboxylic acids and derivatives	0.993941	B(ii)			41.9136	156.077	forward	1.06871e+09	3.05447e+09	1.31373e+09	1.22326e+09	2.85077e+09	1.05863e+09	3.51001e+09	1.64941e+09	1.01356e+09	1.20038e+09	1.82505e+09	3.0836e+09	1.34328e+09	1.38921e+09	1.24689e+09	1.70585e+09	1.66512e+09	1.80301e+09
Formyl-5-hydroxykynurenamine	HMDB0012948	958733-17-0	C05647	Organic oxygen compounds	Organooxygen compounds	0.759031	B(iii)			126.005	209.092	forward	6.79404e+06	7.36912e+06	6.70576e+06	1.02586e+07	1.04324e+07	9.26121e+06	1.29722e+07	9.73109e+06	7.98947e+06	7.81534e+06	9.28351e+06	1.19156e+07	8.96421e+06	9.814e+06	1.03431e+07	9.3122e+06	8.82564e+06	1.12942e+07
Homofukinolide	HMDB0034659	41059-96-5	0	Lipids and lipid-like molecules	Prenol lipids	0.758411	B(iii)			259.438	431.24	forward	412615	950901	611326	699020	1.17678e+06	864518	1.03664e+06	744522	908930	652616	631022	1.3073e+06	755811	761303	377363	631547	627409	821266
2-Benzofurancarboxaldehyde	HMDB0033183	4265-16-1	0	Organoheterocyclic compounds	Benzofurans	0.75812	B(iii)			89.2421	147.044	forward	0	5.15316e+07	3.58363e+07	2.38352e+07	0	6.9269e+06	0	3.7231e+07	0	4.55202e+07	2.49178e+07	7.71211e+07	0	1.6194e+07	0	3.76169e+07	0	4.20717e+07
4-Acetyl-2-prenylphenol glucoside	HMDB0038282	0	0	Organic oxygen compounds	Organooxygen compounds	0.757913	B(iii)			549.612	367.172	forward	2.02298e+06	1.05761e+06	1.63199e+06	2.10856e+06	1.10703e+06	2.50864e+06	1.34665e+06	4.60165e+06	2.21905e+06	3.39435e+06	2.64562e+06	604762	2.90865e+06	2.43101e+06	1.32518e+06	2.29887e+06	2.06425e+06	2.05696e+06
Kojic acid	HMDB0032923	501-30-4	C14516	Organoheterocyclic compounds	Pyrans	0.757588	B(iii)			705.857	141.02	forward	1.32223e+08	1.14268e+08	8.26556e+07	1.15746e+08	1.53729e+08	1.05233e+08	1.02167e+08	2.04933e+08	1.76767e+08	7.59425e+07	1.92631e+08	1.14269e+08	1.83808e+08	6.93611e+07	7.83818e+07	1.43325e+08	1.62147e+08	1.70038e+08
4-Deacetylneosolaniol	HMDB0036158	74833-39-9	0	Lipids and lipid-like molecules	Prenol lipids	0.757442	B(iii)			268.648	341.153	forward	1.71397e+06	5.42961e+06	4.38531e+06	4.17015e+06	1.04353e+07	1.73014e+06	1.51877e+07	6.5568e+06	3.27649e+06	1.92831e+07	1.42343e+06	4.80478e+06	3.68942e+06	1.78195e+06	2.68507e+06	5.38329e+06	5.62003e+06	4.73431e+06
Guanosine monophosphate	HMDB0001397	85-32-5	C00144	Nucleosides, nucleotides, and analogues	Purine nucleotides	0.756805	B(iii)			48.0017	362.051	forward	3.53466e+06	9.85478e+06	3.48711e+06	2.79789e+06	1.05601e+07	5.96255e+06	1.79747e+07	7.78125e+06	6.35132e+06	7.42699e+06	1.01059e+07	3.64922e+07	6.67177e+06	7.02693e+06	7.65256e+06	1.03378e+07	9.54835e+06	9.88444e+06
L-Norleucine	HMDB0001645	327-57-1	C01933	Organic acids and derivatives	Carboxylic acids and derivatives	0.999988	B(ii)			85.1589	132.102	forward	1.15234e+09	1.78569e+09	8.95942e+08	8.45589e+08	2.01016e+09	7.86193e+08	2.15322e+09	1.45825e+09	1.10192e+09	891863868	9.91144e+08	1.34453e+09	1.2292e+09	8.41594e+08	9.17837e+08	9.7291e+08	1.47979e+09	9.78274e+08
Dictyoquinazol B	HMDB0040441	0	0	Organoheterocyclic compounds	Diazanaphthalenes	0.754489	B(iii)			71.5236	329.156	forward	4.01692e+07	7.55215e+07	5.56808e+07	5.56569e+07	7.94128e+07	6.93902e+07	7.82638e+07	5.27697e+07	5.22995e+07	5.69707e+07	6.94433e+07	1.07586e+08	5.40125e+07	7.17458e+07	6.05056e+07	6.87471e+07	9.05675e+07	6.7934e+07
Tetramethylsilane	HMDB0094690	0	0	Hydrocarbon derivatives	0	0.753873	B(iii)			582.899	301.141	forward	1.0263e+06	722897	847060	1.2802e+06	893884	986826	1.20168e+06	1.15662e+06	1.03456e+06	1.16929e+06	881651	602326	819909	933646	48286.8	1.45634e+06	1.16318e+06	866125
Valyl-Phenylalanine	HMDB0029134	0	0	Organic acids and derivatives	Carboxylic acids and derivatives	0.753026	B(iii)			311.43	265.158	forward	6.48919e+06	1.87542e+06	1.91124e+07	9.19551e+06	0	2.14118e+07	1.27392e+06	2.16218e+07	8.19233e+06	1.50463e+07	1.49885e+07	0	1.10431e+07	1.71575e+07	4.99376e+06	9.25731e+06	9.83363e+06	1.00472e+07
4-(4-Methyl-3-pentenyl)-3-cyclohexene-1-carboxaldehyde	HMDB0031733	37677-14-8	0	Lipids and lipid-like molecules	Prenol lipids	0.752976	B(iii)			424.262	193.159	forward	3.64767e+06	2.0788e+06	4.32394e+06	3.72443e+06	2.19256e+06	3.84676e+06	2.89545e+06	3.05514e+06	2.66112e+06	6.75162e+06	2.54234e+06	1.94923e+06	2.66198e+06	2.73372e+06	4.87562e+06	5.82595e+06	9.00709e+06	8.32586e+06
Lysyl-Tryptophan	HMDB0028962	0	0	Organic acids and derivatives	Carboxylic acids and derivatives	0.752935	B(iii)			54.4714	333.187	forward	879037	2.07067e+06	903872	1.16404e+06	1.63256e+06	1.25009e+06	1.15961e+06	906394	932063	1.0845e+06	1.21249e+06	3.63451e+06	996386	1.56044e+06	779844	1.57935e+06	1.16726e+06	1.25473e+06
1-Methyl-1,3-cyclohexadiene	HMDB0031532	1489-56-1	0	Hydrocarbons	Unsaturated hydrocarbons	0.752833	B(iii)			425.283	95.0859	forward	9.49634e+06	1.12601e+07	2.69782e+07	2.79224e+07	1.26119e+07	1.08875e+07	1.26315e+07	9.03073e+06	1.14591e+07	2.02271e+07	1.53055e+07	1.33469e+07	1.39335e+07	1.15257e+07	1.51982e+07	1.43e+07	1.28155e+07	1.35959e+07
Isoeugenol phenylacetate	HMDB0037278	120-24-1	0	Benzenoids	Phenol esters	0.752624	B(iii)			77.1492	283.14	forward	6.42009e+07	2.23646e+08	1.17605e+08	1.238e+08	6.8023e+07	1.1562e+08	5.9229e+07	1.68274e+08	7.85907e+07	1.19555e+08	1.35521e+08	2.91943e+08	9.16729e+07	1.12066e+08	6.36169e+07	1.64628e+08	1.07608e+08	1.24814e+08
2-(5,8-Tetradecadienyl)cyclobutanone	HMDB0037519	152245-81-3	0	Organic oxygen compounds	Organooxygen compounds	0.75238	B(iii)			616.775	263.236	forward	2.14863e+06	4.14395e+06	2.30074e+06	5.90397e+06	2.61651e+06	4.46251e+06	8.49596e+06	5.28983e+06	3.11474e+06	4.6575e+06	3.39205e+06	3.58795e+06	2.72706e+06	2.96897e+06	4.55128e+06	3.37923e+06	2.80291e+06	1.81647e+06
Desglucocheirotoxol	HMDB0033828	29336-13-8	0	Lipids and lipid-like molecules	Steroids and steroid derivatives	0.751872	B(iii)			245.675	553.299	forward	6.44873e+06	2.75138e+06	5.75365e+06	5.92736e+06	2.87039e+06	6.35895e+06	2.95466e+06	4.59503e+06	5.76685e+06	3.77953e+06	5.70176e+06	2.74982e+06	7.49703e+06	7.38014e+06	6.08604e+06	6.00214e+06	4.87062e+06	5.41279e+06
Artesunate	HMDB0240267	88495-63-0	0	Lipids and lipid-like molecules	Prenol lipids	0.751331	B(iii)			490.006	385.183	forward	1.01105e+07	6.11477e+06	1.54142e+07	1.20718e+07	3.22221e+06	1.10321e+07	4.12328e+06	2.05731e+07	8.42579e+06	1.98695e+07	2.73861e+07	2.7016e+06	1.22402e+07	1.43938e+07	6.96797e+06	1.29595e+07	1.24873e+07	1.21157e+07
Annomuricin-D-one	#N/A	#N/A	#N/A	#N/A	#N/A	0.750704	B(iii)			691.182	613.482	forward	1.3625e+07	1.7267e+07	2.28223e+07	2.29495e+07	3.46655e+07	9.34831e+06	3.90663e+07	1.53507e+07	2.45465e+07	1.55265e+07	1.31964e+07	1.38634e+07	1.32533e+07	1.4402e+07	3.93613e+07	2.35762e+07	2.60162e+07	6.32192e+06
Acetylsalvipisone	HMDB0031877	0	0	Benzenoids	Naphthalenes	0.750552	B(iii)			446.45	355.19	forward	1.85614e+06	658119	4.38315e+06	2.81002e+06	473672	3.02414e+06	180156	5.90752e+06	1.8824e+06	4.19018e+06	5.0142e+06	121512	2.05457e+06	2.92185e+06	2.07134e+06	2.71771e+06	2.56627e+06	2.24181e+06
alpha-Methylphenylalanine	#N/A	#N/A	#N/A	#N/A	#N/A	0.749462	B(iii)			162.797	180.102	forward	2.39524e+07	1.55112e+07	1.78753e+07	1.70299e+07	1.94151e+07	5.95577e+06	1.95457e+07	1.7534e+07	2.64133e+07	1.10257e+07	1.59537e+07	1.08606e+07	3.37434e+07	2.24335e+07	1.42393e+07	1.61977e+07	2.39861e+07	1.32908e+07
M-toluic Acid	HMDB0062810	36257	0	Benzenoids	Benzene and substituted derivatives	0.749417	B(iii)			876.947	135.045	forward	7.50806e+06	6.82887e+06	8.54568e+06	6.1509e+06	3.79662e+06	6.96095e+06	7.6648e+06	5.21359e+06	6.98252e+06	5.78394e+06	2.47391e+07	6.46917e+06	5.9606e+06	1.54807e+07	4.74957e+06	5.4926e+06	4.73546e+06	5.25351e+06
S-Lactoylglutathione	#N/A	#N/A	#N/A	#N/A	#N/A	0.749336	B(iii)			86.3309	380.112	forward	0	171156	6.20851e+06	4.774e+06	36381.8	2.79779e+06	114386	563060	117389	3.37063e+06	2.17655e+06	131561	57538.2	2.19078e+06	1.96183e+06	2.30486e+06	42298.3	2.92442e+06
dTDP-D-glucose	#N/A	#N/A	#N/A	#N/A	#N/A	0.74923	B(iii)			450.788	565.078	forward	0	16617.8	0	0	0	0	0	19122.9	0	0	0	0	0	0	0	234035	268444	223946
Ceanothic acid	HMDB0036851	21302-79-4	0	Lipids and lipid-like molecules	Prenol lipids	0.748854	B(iii)			321.691	487.349	forward	415348	103047	404460	439315	25379.4	380097	96349.6	207315	277272	207063	229271	123725	333124	354943	227352	255176	240378	246682
Dehydroisochalciporone	#N/A	#N/A	#N/A	#N/A	#N/A	0.746498	B(iii)			85.1903	242.158	forward	3.99147e+06	7.20562e+06	2.17447e+07	1.88946e+07	2.9837e+06	1.73571e+07	5.20252e+06	4.49442e+06	3.93561e+06	1.74173e+07	7.31009e+06	8.56076e+06	4.09344e+06	3.69879e+06	4.58646e+06	8.32751e+06	4.76045e+06	1.91501e+07
alpha-Fluoro-beta-alanine	HMDB0060434	0	0	Organic acids and derivatives	Carboxylic acids and derivatives	0.745626	B(iii)			833.404	108.045	forward	5.20896e+06	4.51679e+06	5.77792e+06	5.78478e+06	4.61151e+06	6.84611e+06	1.90027e+07	4.82657e+06	6.81884e+06	6.73145e+06	7.10009e+06	6.08054e+06	6.76275e+06	6.51553e+06	7.47747e+06	5.05012e+06	6.92159e+06	4.39969e+06
Tryptophyl-Tryptophan	HMDB0029094	0	0	Organic acids and derivatives	Carboxylic acids and derivatives	0.744593	B(iii)			78.1652	391.182	forward	1.22422e+06	1.24987e+06	1.07137e+06	1.26003e+06	1.54885e+06	1.27403e+06	1.458e+06	1.35451e+06	1.02445e+06	1.00371e+06	1.03041e+06	1.75334e+06	1.98278e+06	622272	1.47414e+06	1.23375e+06	1.43398e+06	942428
Lucidenic acid E2	HMDB0036434	98665-17-9	0	Lipids and lipid-like molecules	Prenol lipids	0.744551	B(iii)			195.66	517.273	forward	1.13726e+06	987067	1.15652e+06	1.0665e+06	850316	1.3131e+06	1.01906e+06	935779	1.27505e+06	800994	1.04005e+06	1.0486e+06	1.84728e+06	1.05141e+06	1.38434e+06	1.17807e+06	879410	1.35215e+06
Squamolone	#N/A	#N/A	#N/A	#N/A	#N/A	0.744425	B(iii)			93.0907	129.066	forward	3.12926e+07	1.29492e+07	1.99351e+07	1.95844e+07	7.53291e+06	2.43152e+07	1.16536e+07	1.19762e+07	1.94988e+07	1.61346e+07	2.11838e+07	2.98433e+07	2.36152e+07	2.17215e+07	2.40864e+07	3.27596e+07	1.32106e+07	2.10353e+07
2-Phenylacetamide	#N/A	#N/A	#N/A	#N/A	#N/A	0.744079	B(iii)			81.7434	136.076	forward	1.62566e+08	3.29316e+08	4.97019e+07	4.89853e+07	5.37306e+08	3.42159e+07	6.84123e+08	2.67601e+08	1.12211e+08	7.9545e+07	4.744e+07	1.01779e+08	1.96602e+08	3.74302e+07	1.40445e+08	4.9641e+07	2.71023e+08	6.64692e+07
Glycitein	HMDB0005781	40957-83-3	C14536	Phenylpropanoids and polyketides	Isoflavonoids	0.744019	B(iii)			802.26	307.062	forward	6.95701e+06	6.80754e+06	6.75488e+06	6.49827e+06	6.46442e+06	6.42478e+06	5.99632e+06	7.04296e+06	7.55633e+06	6.4629e+06	6.47889e+06	6.17364e+06	6.78297e+06	6.00536e+06	6.53112e+06	7.13903e+06	6.44595e+06	6.54118e+06
Dimethicone	HMDB0033532	9006-65-9	0	Organometallic compounds	Organometalloid compounds	0.742752	B(iii)			673.862	163.098	forward	9.9284e+07	1.25671e+08	1.71844e+08	9.10378e+07	2.04031e+08	1.13058e+08	1.16869e+08	2.42079e+08	1.01902e+08	1.6149e+08	1.35702e+08	1.63987e+08	9.59032e+07	1.24817e+08	1.28989e+08	1.46672e+08	1.07632e+08	1.87218e+08
5-Methyl-2(3H)-furanone	HMDB0029609	591-12-8	0	Organoheterocyclic compounds	Dihydrofurans	0.741384	B(iii)			46.298	99.0444	forward	2.74756e+07	2.84793e+07	2.40471e+07	1.89347e+07	2.97997e+07	1.88629e+07	2.35952e+07	2.24886e+07	2.29464e+07	2.36016e+07	2.40787e+07	2.66794e+07	2.07069e+07	2.00994e+07	1.95769e+07	2.27911e+07	2.15363e+07	2.50129e+07
Pregnanetriol	#N/A	#N/A	#N/A	#N/A	#N/A	0.740863	B(iii)			509.56	337.273	forward	1.19671e+09	1.94045e+08	8.55711e+08	8.90997e+08	2.19029e+08	1.11303e+09	3.22431e+08	6.02484e+08	2.25618e+08	1.92663e+08	8.60313e+08	8.06727e+08	7.89348e+08	2.11805e+08	1.02582e+09	2.26353e+08	8.77836e+08	8.357e+08
Tetrahydrocurcumin	HMDB0005789	36062-04-1	0	Phenylpropanoids and polyketides	Diarylheptanoids	0.739598	B(iii)			188.139	371.158	forward	2.08648e+06	1.58684e+06	2.69556e+06	2.72411e+06	1.55249e+06	3.51579e+06	1.44207e+06	2.12925e+06	1.59487e+06	2.18914e+06	2.67742e+06	1.72696e+06	4.31984e+06	2.63368e+06	2.19559e+06	2.83139e+06	2.05542e+06	2.58972e+06
(Â±)-Pandamarine	#N/A	#N/A	#N/A	#N/A	#N/A	0.739406	B(iii)			235.441	316.201	forward	7.80075e+07	1.14535e+08	8.10361e+07	1.1239e+08	1.48536e+08	9.22737e+07	1.55897e+08	7.42051e+07	1.25716e+08	1.17085e+08	1.04473e+08	1.34481e+08	1.31007e+08	1.2322e+08	1.13419e+08	1.16549e+08	1.04073e+08	1.17594e+08
2-(Arabinosylamino)-3-(glucosylamino)propanenitrile	HMDB0039505	26401-22-9	0	Organic oxygen compounds	Organooxygen compounds	0.739326	B(iii)			495.271	380.167	forward	1.416e+06	637070	1.37716e+06	1.64591e+06	722640	1.85407e+06	814319	1.46103e+06	2.02207e+06	1.64151e+06	2.17592e+06	771944	1.79054e+06	1.91066e+06	1.75627e+06	1.62681e+06	1.72393e+06	1.31907e+06
Benazeprilat	HMDB0060582	0	0	Organic acids and derivatives	Carboxylic acids and derivatives	0.739026	B(iii)			180.126	395.158	forward	1.02711e+06	2.0135e+06	2.30437e+06	2.65733e+06	3.99198e+06	3.15566e+06	1.84106e+06	1.87269e+06	1.52209e+06	3.28871e+06	2.90962e+06	3.44756e+06	2.09977e+06	3.28299e+06	2.99971e+06	2.7271e+06	1.73168e+06	3.20831e+06
3-Methyl-2-oxovaleric acid	HMDB0000491	1460-34-0	C03465	Organic acids and derivatives	Keto acids and derivatives	0.738821	B(iii)			45.3017	113.06	forward	1.20519e+08	1.13111e+08	1.87463e+08	1.6648e+08	1.4144e+08	2.07774e+08	1.861e+08	1.93121e+08	1.59433e+08	2.07186e+08	1.87051e+08	1.2836e+08	1.66159e+08	1.82225e+08	1.30669e+08	1.54182e+08	1.52758e+08	1.80939e+08
(E)-2-(2,4-Hexadiynylidene)-1,6-dioxaspiro[4.5]dec-3-ene	#N/A	#N/A	#N/A	#N/A	#N/A	0.738643	B(iii)			662.841	215.104	forward	7.2361e+06	6.64693e+06	5.27196e+06	6.45364e+06	5.35027e+06	4.83426e+06	1.56959e+07	4.9575e+06	5.3804e+06	1.27443e+07	6.2404e+06	1.17091e+07	5.30041e+06	3.72601e+06	4.34883e+06	8.76597e+06	5.54073e+06	4.86172e+06
Bisphenol A	HMDB0032133	29348	C13624	Benzenoids	Benzene and substituted derivatives	0.737097	B(iii)			306.742	229.122	forward	1.5416e+06	1.17084e+06	2.82873e+06	2.16111e+06	755863	3.67775e+06	971794	1.95328e+06	2.5571e+06	2.41886e+06	3.31212e+06	163711	2.12335e+06	3.3058e+06	1.51541e+06	2.2836e+06	2.34762e+06	2.04775e+06
[10]-Dehydrogingerdione	HMDB0029476	82206-04-0	0	Phenylpropanoids and polyketides	Cinnamic acids and derivatives	0.737025	B(iii)			385.925	345.208	forward	4.53684e+06	1.36464e+06	5.90442e+06	3.65448e+06	706705	6.684e+06	498802	5.94161e+06	5.27694e+06	3.73515e+06	4.04117e+06	780128	5.41166e+06	6.34381e+06	3.4813e+06	4.26726e+06	4.3913e+06	5.19091e+06
Chalepin acetate	#N/A	#N/A	#N/A	#N/A	#N/A	0.73627	B(iii)			89.4993	357.176	forward	1.98643e+07	4.81542e+07	3.07063e+07	3.31089e+07	5.78249e+07	2.77532e+07	3.15983e+07	2.53473e+07	2.5789e+07	2.37755e+07	2.6385e+07	6.35876e+07	2.7111e+07	2.966e+07	2.31066e+07	3.24014e+07	2.81e+07	3.51821e+07
L-Phenylalanine	HMDB0000159	63-91-2	C00079	Organic acids and derivatives	Carboxylic acids and derivatives	0.996593	B(ii)			192.131	166.086	forward	1.28841e+09	1.14318e+09	1.36768e+09	1.16526e+09	1.43175e+09	9.34747e+08	1.86753e+09	1.36432e+09	1.001e+09	1.47823e+09	9.69554e+08	1.63913e+09	1.23419e+09	1.02723e+09	1.25378e+09	1.28915e+09	1.29695e+09	1.25208e+09
Cis-zeatin	HMDB0012204	0	C00371	Organoheterocyclic compounds	Imidazopyrimidines	0.735445	B(iii)			192.68	254.08	forward	1.82436e+07	2.52594e+07	1.93065e+07	1.78966e+07	3.35861e+07	1.60654e+07	3.12219e+07	1.9434e+07	2.12107e+07	2.10178e+07	2.02233e+07	2.86017e+07	1.98334e+07	1.86213e+07	1.91833e+07	2.29882e+07	2.44441e+07	2.02399e+07
Isoeugenitol	HMDB0029472	479-06-1	0	Organoheterocyclic compounds	Benzopyrans	0.735414	B(iii)			307.176	205.051	forward	1.30938e+06	902216	1.7095e+06	1.46694e+06	741325	2.00463e+06	702683	1.86839e+06	1.60005e+06	1.6006e+06	1.86046e+06	639597	1.95251e+06	1.59957e+06	1.52423e+06	1.59277e+06	1.41679e+06	1.4948e+06
(R)-1-O-[b-D-Apiofuranosyl-(1->2)-b-D-glucopyranoside]-1,3-octanediol	HMDB0032798	0	0	Lipids and lipid-like molecules	Fatty Acyls	0.735333	B(iii)			303.404	437.276	forward	2.171e+06	2.04992e+06	1.39689e+06	1.81202e+06	469975	1.83593e+06	2.22104e+06	462502	2.44399e+06	1.26392e+06	571793	2.32467e+06	1.97089e+06	2.5923e+06	1.11288e+06	1.07695e+06	1.23503e+06	1.06151e+06
(3S,7E,9S)-9-Hydroxy-4,7-megastigmadien-3-one 9-glucoside	#N/A	#N/A	#N/A	#N/A	#N/A	0.735174	B(iii)			177.241	371.203	forward	4.61143e+06	2.37316e+07	1.85719e+07	1.80394e+07	8.52735e+06	1.88107e+07	7.14026e+06	1.08775e+07	6.00063e+06	1.31374e+07	1.2401e+07	2.48113e+07	6.55798e+06	2.19188e+07	1.36859e+07	1.05196e+07	5.73992e+06	1.71019e+07
N-Acetylglutamine	HMDB0006029	2490-97-3	0	Organic acids and derivatives	Carboxylic acids and derivatives	0.734931	B(iii)			219.547	189.087	forward	2.94974e+07	2.25943e+07	3.48511e+07	4.39246e+07	2.60223e+07	3.44206e+07	2.24766e+07	3.02993e+07	4.38661e+07	3.28644e+07	3.40699e+07	2.44426e+07	5.07894e+07	4.114e+07	3.68366e+07	3.12735e+07	3.08975e+07	3.57346e+07
L-Proline	HMDB0000162	147-85-3	C00148	Organic acids and derivatives	Carboxylic acids and derivatives	0.974383	B(ii)			46.9444	114.056	forward	2.8841e+08	2.40305e+08	2.74848e+08	2.54749e+08	2.03162e+08	2.20716e+08	2.13449e+08	2.8135e+08	1.91576e+08	1.72359e+08	3.11002e+08	2.85646e+08	2.24593e+08	2.21623e+08	2.24498e+08	2.42227e+08	2.26502e+08	2.17845e+08
Isopentyl beta-D-glucoside	#N/A	#N/A	#N/A	#N/A	#N/A	0.733947	B(iii)			206.845	251.15	forward	4.07077e+07	5.2545e+07	8.16149e+06	3.90221e+07	5.07826e+07	5.11574e+07	5.3247e+07	5.31675e+07	4.25854e+07	4.37538e+07	5.68047e+07	5.57354e+07	4.75298e+07	4.77243e+07	2.59384e+06	4.65952e+07	5.18143e+07	2.66654e+07
Tamoxifen N-oxide	#N/A	#N/A	#N/A	#N/A	#N/A	0.733503	B(iii)			172.452	388.23	forward	3.57185e+06	7.20116e+06	3.3534e+06	3.71014e+06	7.28802e+06	2.58865e+06	6.3576e+06	4.59898e+06	4.46392e+06	927563	5.97605e+06	1.10124e+07	7.33666e+06	4.90826e+06	4.91493e+06	6.28812e+06	5.93653e+06	786996
Acetyl tributyl citrate	#N/A	#N/A	#N/A	#N/A	#N/A	0.731224	B(iii)			164.683	403.23	forward	1.8398e+06	2.7277e+06	2.15665e+06	889105	2.3607e+06	1.23633e+06	3.33674e+06	2.40296e+06	1.84016e+06	773758	3.16299e+06	1.79072e+06	2.09931e+06	6.33652e+06	6.43232e+06	5.80384e+06	3.30776e+06	1.06416e+06
Glycylalanylprolylmethionylphenylalanylvalinamide	HMDB0033241	115525-99-0	0	Organic acids and derivatives	Carboxylic acids and derivatives	0.730887	B(iii)			224.147	620.314	forward	3.39141e+06	3.65205e+06	4.90984e+06	5.34477e+06	1.50781e+06	3.93768e+06	1.17565e+06	3.15706e+06	4.28569e+06	2.30871e+06	5.66991e+06	646393	4.59584e+06	4.46904e+06	2.43977e+06	3.09097e+06	3.66279e+06	3.41143e+06
Acetyl-T2 Toxin	HMDB0033164	21259-21-2	0	Lipids and lipid-like molecules	Prenol lipids	0.73075	B(iii)			198.984	509.234	forward	2.40702e+06	2.60643e+06	4.16569e+06	3.55801e+06	1.94914e+06	3.38054e+06	2.27204e+06	4.29881e+06	3.11028e+06	2.87201e+06	4.2387e+06	2.35171e+06	4.59486e+06	3.95045e+06	4.14358e+06	3.53048e+06	3.27154e+06	2.65099e+06
Isolinderanolide	HMDB0038105	139559-06-1	0	Organoheterocyclic compounds	Tetrahydrofurans	0.730123	B(iii)			579.534	337.273	forward	8.49355e+06	7.51489e+06	7.00532e+06	8.97129e+06	8.99868e+06	1.19028e+07	1.63475e+07	6.13585e+06	1.08073e+07	1.17711e+07	1.20014e+07	1.50991e+07	1.09886e+07	7.97904e+06	1.60559e+07	9.61568e+06	8.69081e+06	8.77208e+06
Limonexic acid	#N/A	#N/A	#N/A	#N/A	#N/A	0.730023	B(iii)			188.704	503.186	forward	503498	806119	215124	458988	791572	590351	682404	400628	667749	362086	442440	453396	707471	497261	619226	522145	793897	164162
Tyrosyl-Valine	HMDB0029118	0	0	Organic acids and derivatives	Carboxylic acids and derivatives	0.729545	B(iii)			296.363	281.153	forward	1.75292e+06	2.03218e+06	3.25698e+06	3.56966e+06	1.01772e+06	3.5837e+06	1.21014e+06	3.87407e+06	2.34275e+06	3.22225e+06	3.23382e+06	380417	3.79966e+06	4.59466e+06	1.24239e+06	3.64895e+06	2.85367e+06	2.12754e+06
1-(beta-D-Ribofuranosyl)-1,4-dihydronicotinamide	HMDB0011648	0	C15497	Organic oxygen compounds	Organooxygen compounds	0.729515	B(iii)			187.726	257.113	forward	1.75095e+07	4.33071e+07	2.91931e+07	2.3173e+07	2.6783e+07	2.10485e+07	3.82255e+07	3.77586e+07	1.99671e+07	2.47418e+07	3.29042e+07	1.91995e+07	2.42733e+07	2.43443e+07	1.71183e+07	2.54585e+07	2.4899e+07	2.64064e+07
4-Hydroxy-4-methyl-5-hexenoic acid gamma lactone	HMDB0032333	1073-11-6	0	Organoheterocyclic compounds	Lactones	0.728011	B(iii)			219.52	127.076	forward	1.45343e+06	783442	2.38628e+06	2.21147e+06	729586	3.32399e+06	0	3.38677e+06	2.23198e+06	2.07606e+06	2.52963e+06	742171	2.50136e+06	2.9774e+06	1.94357e+06	2.11101e+06	2.53688e+06	2.33674e+06
3-(3-Methylbutylidene)-1(3H)-isobenzofuranone	HMDB0031663	0	0	Organoheterocyclic compounds	Isocoumarans	0.727685	B(iii)			312.495	203.107	forward	2.05235e+06	833283	4.0314e+06	2.93896e+06	499607	4.5867e+06	673609	5.736e+06	2.7664e+06	4.31379e+06	4.37379e+06	488159	3.4496e+06	3.98835e+06	1.86407e+06	3.14075e+06	2.83859e+06	2.98078e+06
Cinereain	HMDB0035218	117013-51-1	0	Organoheterocyclic compounds	Diazines	0.727568	B(iii)			186.418	328.161	forward	3.97421e+06	5.58022e+06	4.40223e+06	5.63233e+06	7.42284e+06	4.98406e+06	7.80374e+06	1.13548e+06	4.23387e+06	5.5519e+06	5.82074e+06	6.94364e+06	5.81655e+06	5.79631e+06	5.534e+06	4.96408e+06	5.57804e+06	5.48803e+06
(Z)-3-(1-Butenyl)-1H-2-benzopyran-1-one	HMDB0030646	63898-24-8	0	Phenylpropanoids and polyketides	Isocoumarins and derivatives	0.727071	B(iii)			74.7682	201.087	forward	5.28823e+07	7.05699e+07	8.45854e+07	7.65177e+07	7.76749e+07	9.26073e+07	7.53814e+07	8.95602e+07	6.86815e+07	7.39424e+07	8.404e+07	7.54256e+07	9.51958e+07	8.27071e+07	1.07385e+08	8.48428e+07	8.07734e+07	1.11153e+08
D-Serine	#N/A	#N/A	#N/A	#N/A	#N/A	0.726699	B(iii)			891.446	104.035	forward	3.24157e+07	1.06692e+07	1.09938e+08	5.4491e+07	1.66773e+07	7.89855e+06	3.42964e+07	5.61099e+07	9.10359e+06	7.07581e+07	7.86334e+07	1.45271e+07	6.08057e+07	1.43722e+07	1.05104e+07	5.88394e+06	5.86036e+07	4.55363e+07
Ganoderic acid H	HMDB0035987	98665-19-1	0	0	0	0.7265	B(iii)			201.515	573.299	forward	1.49491e+06	1.61633e+06	1.38951e+06	1.60916e+06	741937	1.99058e+06	1.08898e+06	1.11057e+06	1.59704e+06	1.24646e+06	1.56593e+06	1.15397e+06	2.26026e+06	1.67927e+06	3.11058e+06	1.10232e+06	1.57817e+06	1.6185e+06
Gerberinol	#N/A	#N/A	#N/A	#N/A	#N/A	0.726014	B(iii)			108.087	365.105	forward	3.89923e+06	3.54313e+06	4.1224e+06	2.59681e+06	3.80853e+06	1.78742e+06	3.17745e+06	1.67882e+06	4.97207e+06	2.21953e+06	2.05481e+06	3.68145e+06	2.37851e+06	2.06268e+06	2.6272e+06	2.80917e+06	8.89672e+06	2.10929e+06
Desmethylxanthohumol	#N/A	#N/A	#N/A	#N/A	#N/A	0.725182	B(iii)			85.5532	339.132	forward	8.87104e+06	2.64303e+06	2.03506e+06	1.49885e+06	1.17476e+07	952715	5.84512e+06	3.83662e+06	1.86774e+07	2.69529e+06	3.96241e+06	3.98681e+06	4.84283e+06	1.24735e+06	1.29439e+07	6.02587e+06	4.83216e+06	3.06795e+06
Pyridoxamine	HMDB0001431	85-87-0	C00534	Organoheterocyclic compounds	Pyridines and derivatives	0.724699	B(iii)			51.8162	169.097	forward	1.17893e+07	5.41234e+06	5.72865e+06	5.23419e+06	5.8229e+06	2.56583e+07	4.36893e+06	4.79856e+06	8.66259e+06	3.9553e+06	1.4252e+07	5.51426e+06	6.6632e+06	5.91215e+06	3.42295e+07	6.12865e+06	5.1251e+06	6.61655e+06
gamma-Glutamylmethionine	HMDB0034367	17663-87-5	0	Organic acids and derivatives	Carboxylic acids and derivatives	0.724331	B(iii)			185.865	277.084	forward	6.02729e+06	5.90463e+06	8.31511e+06	7.99568e+06	7.54325e+06	7.75478e+06	6.92399e+06	9.70602e+06	7.70325e+06	9.02971e+06	9.81971e+06	3.31372e+06	9.9477e+06	1.0207e+07	8.89739e+06	1.11545e+07	8.10276e+06	7.79227e+06
Ketoleucine	#N/A	#N/A	#N/A	#N/A	#N/A	0.724086	B(iii)			884.086	129.055	forward	1.03925e+07	8.00189e+06	7.04254e+06	1.12346e+07	7.37509e+06	9.34935e+06	1.02919e+07	7.35293e+06	9.22762e+06	8.99339e+06	8.86638e+06	7.0414e+06	7.77453e+06	1.99899e+07	1.15207e+07	1.64643e+07	8.75814e+06	7.84491e+06
Tryptophyl-Tyrosine	HMDB0029095	0	0	Organic acids and derivatives	Carboxylic acids and derivatives	0.723062	B(iii)			206.975	368.156	forward	1.07629e+07	1.84864e+07	1.16985e+07	1.52712e+07	2.13364e+07	2.00899e+07	3.12454e+07	4.97509e+06	4.59629e+07	1.77903e+07	4.77628e+06	3.2891e+07	3.42243e+07	2.10967e+07	4.28162e+07	2.16316e+07	2.26343e+07	2.22082e+07
2-Methoxy-3-methylpyrazine	HMDB0031852	0	0	Organoheterocyclic compounds	Diazines	0.722767	B(iii)			47.6394	125.071	forward	1.35559e+07	1.53418e+07	2.32404e+07	1.38034e+07	1.65181e+07	1.79689e+07	8.24289e+06	1.58165e+07	9.37575e+06	1.46822e+07	2.1644e+07	1.43337e+07	2.07749e+07	1.47436e+07	1.74991e+07	1.53189e+07	1.40257e+07	1.87468e+07
Trypanothione disulfide	#N/A	#N/A	#N/A	#N/A	#N/A	0.722756	B(iii)			350.486	722.291	forward	275554	29317.5	484490	406072	0	357119	74074.6	422291	272494	308932	480865	68865.4	256087	434791	37404.2	338315	307076	135697
m-Aminobenzoic acid	HMDB0001891	36288	0	Benzenoids	Benzene and substituted derivatives	0.722073	B(iii)			214.381	136.04	forward	6.39627e+06	1.84112e+06	2.94286e+06	4.39522e+06	3.44333e+06	8.63703e+06	2.06069e+06	1.10004e+06	7.04413e+06	2.70022e+06	3.52248e+06	2.04391e+06	5.9168e+06	4.549e+06	9.02363e+06	4.43621e+06	4.53511e+06	4.1845e+06
S-Furanopetasitin	HMDB0036131	34335-97-2	0	Lipids and lipid-like molecules	Prenol lipids	0.722059	B(iii)			232.194	433.208	forward	6.17282e+06	1.33911e+06	2.4224e+06	2.00045e+06	916087	3.44346e+06	811958	2.80349e+06	3.01246e+06	1.84932e+06	2.2337e+06	989221	2.23917e+06	3.4339e+06	3.62379e+06	3.96919e+06	2.65708e+06	2.2973e+06
N-Acetylglutamic acid	HMDB0001138	1188-37-0	C00624	Organic acids and derivatives	Carboxylic acids and derivatives	0.720997	B(iii)			48.0276	188.056	forward	5.67137e+07	4.2556e+07	6.08211e+07	6.08608e+07	5.3888e+07	6.17073e+07	8.01897e+07	5.57956e+07	7.05934e+07	4.98672e+07	5.66818e+07	9.91416e+07	6.96791e+07	6.51014e+07	6.86384e+07	6.07324e+07	6.47369e+07	6.14633e+07
Diacetoxyscirpenol	HMDB0035104	2270-40-8	C09662	Lipids and lipid-like molecules	Prenol lipids	0.720455	B(iii)			488.949	367.172	forward	2.30746e+07	1.08618e+07	3.07787e+07	2.47599e+07	6.76237e+06	2.50018e+07	7.60532e+06	3.43009e+07	2.37702e+07	3.6784e+07	6.53221e+07	5.59391e+06	3.45333e+07	2.85509e+07	1.34275e+07	2.47016e+07	2.74733e+07	2.32917e+07
Levan	HMDB0003539	9013-95-0	C01355	Organic oxygen compounds	Organooxygen compounds	0.719648	B(iii)			59.7981	527.158	forward	1.03542e+06	1.06748e+06	972552	1.13086e+06	1.51796e+06	1.20956e+06	1.33009e+06	782542	963516	1.07714e+06	796939	2.87837e+06	676920	973498	1.75417e+06	1.28024e+06	1.05373e+06	1.42705e+06
Leucyl-Lysine	#N/A	#N/A	#N/A	#N/A	#N/A	0.71952	B(iii)			189.693	260.197	forward	1.99577e+06	610054	1.82838e+06	2.01141e+06	620912	1.78836e+06	1.24032e+06	1.60744e+06	1.28581e+06	4.10908e+06	1.28883e+06	1.81654e+06	2.02718e+06	2.74532e+06	4.45104e+06	2.14799e+06	1.81998e+06	4.24454e+06
L-Serine	#N/A	#N/A	#N/A	#N/A	#N/A	0.997342	B(ii)			46.842	106.05	forward	3.04584e+08	2.96177e+08	2.12841e+08	1.97951e+08	2.59696e+08	1.53824e+08	1.83809e+08	2.68982e+08	4.02525e+08	6.04138e+08	5.58232e+08	2.38819e+08	4.85259e+08	5.10608e+08	1.34145e+08	5.4909e+08	2.38495e+08	1.67113e+08
(25S)-26-Hydroxy-24-methylenecycloartan-3-one	HMDB0034555	232266-06-7	0	Lipids and lipid-like molecules	Steroids and steroid derivatives	0.718242	B(iii)			480.888	455.383	forward	3.32706e+06	3.06657e+06	3.95191e+06	2.97641e+06	1.71601e+06	1.92613e+06	3.19403e+06	2.68845e+06	2.5677e+06	3.02495e+06	3.0107e+06	3.29794e+06	2.88315e+06	2.61847e+06	1.83301e+06	3.2405e+06	2.54429e+06	2.90945e+06
3'-AMP	HMDB0003540	84-21-9	C01367	Nucleosides, nucleotides, and analogues	Ribonucleoside 3'-phosphates	0.717656	B(iii)			180.148	346.056	forward	1.59741e+06	680511	1.52339e+06	1.29616e+06	1.22231e+06	2.71689e+06	1.82084e+06	1.32613e+06	1.90373e+06	1.81084e+06	1.3039e+06	1.45521e+06	2.38218e+06	1.24461e+06	2.69626e+06	1.26776e+06	1.66522e+06	1.61229e+06
Secoeremopetasitolide B	#N/A	#N/A	#N/A	#N/A	#N/A	0.717204	B(iii)			139.13	395.203	forward	1.64712e+06	3.96496e+06	5.78731e+06	6.05794e+06	6.6706e+06	4.79949e+06	4.33965e+06	5.87822e+06	2.74491e+06	5.47855e+06	6.46787e+06	5.4363e+06	3.36213e+06	6.53337e+06	3.77137e+06	4.87821e+06	2.69234e+06	5.36906e+06
Estriol	HMDB0000153	50-27-1	C05141	Lipids and lipid-like molecules	Steroids and steroid derivatives	0.716747	B(iii)			160.495	253.155	forward	2.07954e+06	0	1.25462e+06	1.88577e+06	0	1.74851e+06	0	2.54783e+06	1.43535e+06	3.43538e+06	1.24464e+06	0	2.26534e+06	1.76681e+06	2.27908e+06	1.37898e+06	0	1.0626e+06
1-Cyano-2-hydroxy-3-butene	HMDB0031339	7451-85-6	0	Organic oxygen compounds	Organooxygen compounds	0.716696	B(iii)			41.911	98.0604	forward	5.82936e+06	6.1257e+06	9.02845e+06	1.02276e+07	6.20626e+06	7.02959e+06	8.56874e+06	1.55831e+07	1.34681e+07	7.56974e+06	2.55451e+07	4.71722e+06	9.37431e+06	7.21935e+06	7.87226e+06	6.56359e+06	7.69941e+06	8.98161e+06
2-Ethoxy-3-methylpyrazine	HMDB0031850	32737-14-7	0	Organic oxygen compounds	Organooxygen compounds	0.716387	B(iii)			792.948	139.087	forward	7.22843e+06	2.02924e+06	2.1781e+06	1.56658e+07	3.24172e+06	2.42697e+06	1.35885e+07	2.22754e+06	4.92901e+06	1.60665e+07	1.04177e+07	3.15913e+06	8.84976e+06	2.16668e+06	2.31867e+06	2.17527e+06	3.38492e+06	2.39295e+06
Valyl-Tyrosine	HMDB0029139	0	0	Organic acids and derivatives	Carboxylic acids and derivatives	0.716295	B(iii)			260.569	281.154	forward	9.46997e+07	1.78796e+06	2.33555e+07	4.53253e+07	3.52302e+06	9.10909e+07	5.77047e+06	2.64638e+07	4.66504e+07	1.69469e+07	5.59329e+07	2.72484e+06	5.48729e+07	5.67325e+06	734722	4.47587e+07	4.43498e+07	4.43149e+07
L-Threonine	#N/A	#N/A	#N/A	#N/A	#N/A	0.976075	B(ii)			821.308	120.066	forward	7.03497e+06	1.20084e+07	5.85663e+06	8.14828e+06	8.41215e+06	8.43535e+06	1.05241e+07	1.34182e+07	6.11373e+06	2.25195e+07	1.38039e+07	5.32854e+06	1.21496e+07	1.20415e+07	7.95308e+06	5.07068e+06	1.33488e+07	7.16903e+06
Aspartyl-Tyrosine	HMDB0028765	0	0	Organic acids and derivatives	Carboxylic acids and derivatives	0.715631	B(iii)			63.4788	297.108	forward	1.32414e+07	7.26797e+06	1.19645e+07	3.69419e+06	1.11169e+07	1.53617e+07	1.008e+07	6.88704e+06	8.03076e+06	6.97657e+06	1.00743e+07	1.09265e+07	6.84933e+06	1.60413e+07	1.39212e+07	1.00163e+07	7.09284e+06	1.01596e+07
Glycerol tributanoate	HMDB0031094	21920	C13870	Lipids and lipid-like molecules	Glycerolipids	0.715565	B(iii)			404.606	303.174	forward	1.89573e+06	1.06564e+06	1.61552e+06	1.78358e+06	858353	2.20966e+06	1.09809e+06	2.17833e+06	2.16012e+06	1.46771e+06	1.62731e+06	1.64599e+06	1.90247e+06	2.06772e+06	1.06331e+06	1.18112e+06	1.03538e+06	1.12307e+06
Solanidine	HMDB0003236	80-78-4	C06543	Lipids and lipid-like molecules	Steroids and steroid derivatives	0.715498	B(iii)			442.635	398.341	forward	0	1.0334e+06	104794	171612	1.63714e+06	169904	1.55362e+06	243263	458196	410624	222629	2.02461e+06	398781	144328	379143	698863	601841	655587
3-Hydroxy-10'-apo-b,y-carotenal	HMDB0039019	79709-31-2	0	Lipids and lipid-like molecules	Prenol lipids	0.714826	B(iii)			209.248	393.286	forward	1.8282e+08	2.48129e+08	2.17145e+08	2.18582e+08	2.98885e+08	2.06724e+08	2.87634e+08	2.18484e+08	1.67881e+08	2.35372e+08	3.3451e+08	3.67012e+08	1.82341e+08	2.17496e+08	1.36269e+08	2.18855e+08	2.32791e+08	2.34274e+08
Anonaine	HMDB0030348	1862-41-5	C09339	0	0	0.714696	B(iii)			188.703	266.115	forward	2.34503e+06	1.56935e+07	3.08572e+06	3.10148e+06	1.03344e+07	3.12603e+06	1.02331e+07	4.26688e+06	3.93698e+06	3.7036e+06	8.497e+06	1.43258e+07	4.12213e+06	2657434	0	4.90159e+06	5.94041e+06	3.86438e+06
Gibberellin A3	HMDB0003559	28281	C01699	Lipids and lipid-like molecules	Prenol lipids	0.714628	B(iii)			46.9637	345.142	forward	6.83877e+06	7.7414e+06	6.43303e+06	8.55052e+06	8.36404e+06	8.77539e+06	7.22593e+06	7.0977e+06	7.71754e+06	6.94202e+06	6.80226e+06	6.67194e+06	9.95082e+06	9.11514e+06	1.03295e+07	8.87739e+06	6.82068e+06	8.30722e+06
3-Methyl-5-pentyl-2-furanundecanoic acid	HMDB0031005	57818-37-8	0	Lipids and lipid-like molecules	Fatty Acyls	0.714517	B(iii)			780.58	337.273	forward	506580	667217	991291	973328	664506	636962	1.4988e+06	617341	840639	423646	527571	586447	408223	559183	694119	863704	716825	572836
Isopropyl beta-D-glucoside	HMDB0032705	5391-17-3	0	Organic oxygen compounds	Organooxygen compounds	0.714373	B(iii)			722.321	223.119	forward	1.03592e+07	1.15555e+07	1.09107e+07	1.70533e+07	1.10876e+07	7.65337e+06	1.44033e+07	1.03302e+07	1.24122e+07	1.1207e+07	1.35236e+07	1.08368e+07	1.70655e+07	1.18392e+07	1.10548e+07	1.00331e+07	6.86281e+06	8.32543e+06
L-beta-aspartyl-L-leucine	#N/A	#N/A	#N/A	#N/A	#N/A	0.713394	B(iii)			97.9712	247.129	forward	3.84037e+08	2.9034e+08	6.9738e+07	7.31881e+07	3.18802e+08	7.28182e+07	2.83029e+08	4.55923e+07	4.29196e+08	2.71889e+08	6.67393e+07	4.51965e+07	5.06878e+08	7.47984e+07	6.79765e+07	5.67396e+07	3.86596e+08	6.05378e+07
Lucidenic acid A	#N/A	#N/A	#N/A	#N/A	#N/A	0.710458	B(iii)			152.994	459.267	forward	0	0	2.22625e+06	2.3075e+06	0	2.04947e+06	0	1.17557e+06	0	907553	1.81039e+06	42400.8	33518.8	1.99776e+06	1.4548e+06	1.43824e+06	29359.5	1.61442e+06
Epsilon-(gamma-Glutamyl)-lysine	#N/A	#N/A	#N/A	#N/A	#N/A	0.709958	B(iii)			150.303	274.141	forward	1.24416e+07	5.91023e+06	1.38598e+07	1.55765e+07	3.61859e+06	1.65799e+07	8.56845e+06	8.81397e+06	1.29308e+07	9.22684e+06	1.07005e+07	8.16912e+06	2.11755e+07	1.67462e+07	1.61795e+07	6.44868e+06	1.20794e+07	1.3436e+07
L-Tyrosine	#N/A	#N/A	#N/A	#N/A	#N/A	0.965309	B(ii)			81.5671	182.081	forward	5.84019e+08	1.23848e+09	1.86405e+08	1.80404e+08	2.0277e+09	1.16019e+08	2.57392e+09	9.77251e+08	4.20083e+08	2.62764e+08	1.69576e+08	3.82463e+08	7.22323e+08	1.32642e+08	5.21875e+08	1.8629e+08	1.03796e+09	2.40525e+08
Ginsenoyne B	HMDB0039134	139035-29-3	0	Organohalogen compounds	Halohydrins	0.709609	B(iii)			770.601	295.141	forward	1.19625e+07	9.33107e+06	6.82328e+06	6.93306e+06	1.30404e+07	5.71087e+06	8.94995e+06	7.2832e+06	8.55794e+06	7.30696e+06	9.08973e+06	6.78954e+06	5.97797e+06	5.0765e+06	4.67187e+06	7.8794e+06	8.16416e+06	6.04867e+06
(2'E,4'Z,7'Z,8E)-Colnelenic acid	HMDB0030996	52591-16-9	C16320	Lipids and lipid-like molecules	Fatty Acyls	0.70899	B(iii)			416.127	293.211	forward	7.06051e+07	8.85876e+06	1.07961e+08	1.09365e+08	2.81799e+07	1.5136e+07	8.82801e+07	4.1011e+07	2.11174e+07	3.02749e+07	1.05699e+07	5.20652e+06	1.55681e+07	1.17502e+07	2.69032e+07	3.87671e+07	3.91619e+07	3.91007e+07
Cinncassiol A 19-glucoside	HMDB0035165	73599-12-9	0	0	0	0.708666	B(iii)			202.805	545.257	forward	2.79673e+06	1.58211e+06	4.49705e+06	2.16356e+06	1.79273e+06	2.38772e+06	1.77275e+06	1.87215e+06	1.91394e+06	3.98092e+06	3.21284e+06	1.75419e+06	2.57487e+06	3.41534e+06	5.2808e+06	2.70763e+06	2.04871e+06	3.29232e+06
Quinceoxepine	HMDB0038107	132925-10-1	0	Organic oxygen compounds	Organooxygen compounds	0.707837	B(iii)			470.419	179.143	forward	1.62683e+07	3.84313e+06	1.52708e+07	1.71365e+07	4.57798e+06	1.34452e+07	1.24821e+07	9.31242e+06	1.02891e+07	2.32396e+07	8.76938e+06	4.26076e+06	1.36958e+07	8.14603e+06	2.75293e+07	1.30752e+07	1.28616e+07	1.27056e+07
Methyl N-methylanthranilate	#N/A	#N/A	#N/A	#N/A	#N/A	0.707648	B(iii)			154.15	166.086	forward	2.06216e+07	3.3776e+07	1.7086e+07	1.89671e+07	3.25382e+07	2.13822e+07	2.3402e+07	2.54129e+07	3.11334e+07	1.91433e+07	2.22761e+07	2.25147e+07	4.49068e+07	2.37333e+07	2.1302e+07	2.0743e+07	3.24531e+07	1.90951e+07
Myristicanol A	HMDB0041311	114892-44-3	0	Lignans, neolignans and related compounds	0	0.707566	B(iii)			211.547	435.199	forward	2.01971e+06	946830	882346	1.50739e+06	615308	3.29559e+06	265993	1.43254e+06	1.69128e+06	847911	1.52954e+06	519968	3.03631e+06	2.59873e+06	1.9543e+06	1.08711e+06	1.22148e+06	1.50079e+06
N,N'-diacetylchitobiose	HMDB0062702	35061-50-8	0	Organic oxygen compounds	Organooxygen compounds	0.707493	B(iii)			199.553	423.153	forward	1.681e+06	2.39165e+06	2.03253e+06	2.45057e+06	2.81226e+06	2.75674e+06	2.98926e+06	1.53336e+06	2.67106e+06	1.7031e+06	2.3068e+06	3.319e+06	3.22718e+06	2.35586e+06	3.33696e+06	2.49058e+06	2.44497e+06	2.80974e+06
Trigonelline	#N/A	#N/A	#N/A	#N/A	#N/A	0.706423	B(iii)			141.357	138.055	forward	9.84118e+06	5.3106e+06	4.85284e+06	4.64314e+06	4.9572e+06	3.98406e+06	7.0423e+06	4.88933e+06	5.1694e+06	4.23715e+06	6.09028e+06	8.57133e+06	1.08652e+07	5.00533e+06	5.49584e+06	5.41484e+06	2.04751e+07	5.73567e+06
(3beta,5alpha,6alpha,7alpha,22E,24R)-5,6-Epoxyergosta-8,14,22-triene-3,7-diol	HMDB0036304	276864-98-3	0	0	0	0.705086	B(iii)			617.225	427.32	forward	4.66787e+06	4.69812e+06	5.56211e+06	7.17309e+06	7.13499e+06	3.939e+06	1.12203e+07	4.43496e+06	5.64401e+06	5.50777e+06	6.09737e+06	5.04718e+06	3.87987e+06	3.39057e+06	6.67027e+06	6.78248e+06	6.17527e+06	3.71084e+06
Cadabicine methyl ether	HMDB0039857	0	0	Phenylpropanoids and polyketides	Flavonoids	0.704959	B(iii)			212.727	450.246	forward	2.64389e+06	6.97285e+06	3.74707e+06	4.83562e+06	5.71841e+06	3.19861e+06	2.94873e+06	3.62266e+06	4.08454e+06	3.70427e+06	4.42295e+06	4.1905e+06	2.43026e+06	4.61577e+06	1.34316e+06	4.35425e+06	4.24969e+06	3.82074e+06
Leucyl-Serine	HMDB0028938	0	0	Organic acids and derivatives	Carboxylic acids and derivatives	0.704759	B(iii)			133.467	219.134	forward	6.54956e+06	4.49106e+06	6.71246e+06	6.56754e+06	3.50037e+06	3.39825e+06	4.60112e+06	8.5579e+06	5.70904e+06	3.36794e+06	7.12465e+06	2.83604e+06	6.0064e+06	6.74972e+06	5.40338e+06	6.352e+06	5.59523e+06	5.69573e+06
Succinic acid semialdehyde	#N/A	#N/A	#N/A	#N/A	#N/A	0.704138	B(iii)			877.463	101.024	forward	5.80385e+07	6.64353e+07	9.98289e+07	5.5222e+08	6.01247e+07	5.87167e+07	2.68325e+08	7.73426e+07	1.09419e+08	7.63872e+07	5.00138e+07	2.68405e+08	5.9222e+07	3.67396e+08	6.69586e+07	7.65303e+07	9.79072e+07	5.2745e+08
12,13-EpOME	#N/A	#N/A	#N/A	#N/A	#N/A	0.703475	B(iii)			453.122	297.242	forward	2.78554e+07	1.08335e+07	5.78063e+07	4.24293e+07	2.40271e+07	6.16147e+06	1.41295e+07	4.37508e+06	5.20352e+06	8.67616e+06	4.0652e+06	3.63052e+06	4.78908e+06	5.29077e+06	4.67972e+06	1.61697e+07	1.67032e+07	4.59914e+07
5-Hydroxy-4-methoxy-6-canthinone 3-N-oxide	#N/A	#N/A	#N/A	#N/A	#N/A	0.703332	B(iii)			172.528	283.072	forward	566303	2.8895e+06	2.16143e+06	1.95267e+06	874429	2.11052e+06	873401	3.1342e+06	786989	2.55169e+06	3.3458e+06	2.65081e+06	948075	2.67978e+06	4.00196e+06	2.78234e+06	803383	2.49919e+06
Piperochromanoic acid	HMDB0040634	110979-03-8	0	Lipids and lipid-like molecules	Prenol lipids	0.70125	B(iii)			204.682	357.213	forward	2.40084e+07	2.95156e+07	3.22599e+07	2.98972e+07	2.95054e+07	3.32444e+07	3.54522e+07	3.03472e+07	2.90679e+07	3.06633e+07	3.60665e+07	3.50606e+07	3.26425e+07	3.16257e+07	2.7101e+07	2.96407e+07	3.04066e+07	2.95212e+07
3-O-a-L-Fucopyranosyl-D-glucose	HMDB0006701	56822-52-7	0	Lipids and lipid-like molecules	Fatty Acyls	0.701222	B(iii)			426.433	327.134	forward	5.95469e+06	6.28714e+06	4.70755e+06	4.52909e+06	2.46451e+06	9.29431e+06	1.13886e+06	4.5285e+06	7.35377e+06	5.5371e+06	6.82213e+06	2.4465e+06	5.64591e+06	7.56937e+06	4.71369e+06	7.29908e+06	6.61575e+06	5.92394e+06
Urocanic acid	HMDB0000301	104-98-3	C00785	Organoheterocyclic compounds	Azoles	0.69974	B(iii)			42.4397	137.035	forward	1.07331e+07	1.95519e+07	1.19257e+07	1.29098e+07	1.36438e+07	1.32445e+07	1.13497e+07	1.42383e+07	1.0933e+07	1.25961e+07	1.83221e+07	1.2292e+07	1.47721e+07	1.47065e+07	1.48282e+07	1.26311e+07	1.58915e+07	1.35345e+07
(R)-Juziphine	HMDB0038725	64091-05-0	0	Organoheterocyclic compounds	Isoquinolines and derivatives	0.699537	B(iii)			112.321	300.166	forward	9.70169e+06	1.26198e+07	1.54772e+07	1.34381e+07	1.23594e+07	1.18e+07	1.23815e+07	1.83546e+07	1.22077e+07	1.53151e+07	1.66104e+07	1.29197e+07	9.34189e+06	1.37782e+07	7.1319e+06	1.37483e+07	1.25266e+07	1.39878e+07
Dimethyl adipate	HMDB0041606	627-93-0	0	Lipids and lipid-like molecules	Fatty Acyls	0.697741	B(iii)			747.414	175.098	forward	6.95456e+07	8.48283e+07	1.03921e+08	9.2709e+07	9.66249e+07	9.63799e+07	8.51739e+07	9.63408e+07	5.269e+07	7.92449e+07	1.03239e+08	1.42956e+08	6.86281e+07	6.23021e+07	2.09925e+08	9.30636e+07	5.22579e+07	8.19553e+07
Prolyl-Gamma-glutamate	#N/A	#N/A	#N/A	#N/A	#N/A	0.697634	B(iii)			84.8221	244.129	forward	1.30626e+08	1.68993e+08	2.0027e+08	2.05275e+08	1.90824e+08	1.815e+08	1.85558e+07	1.45759e+08	1.89976e+08	1.64939e+08	1.91184e+08	1.98813e+08	2.43972e+07	2.1886e+08	1.64228e+07	2.13363e+08	1.90793e+07	1.99929e+08
(1S,3R,4R)-8,10-Dihydroxyfenchone 10-O-b-D-glucoside	HMDB0033223	217960-77-5	0	Lipids and lipid-like molecules	Prenol lipids	0.697618	B(iii)			48.0742	347.156	forward	5.12241e+06	5.17478e+06	5.63944e+06	6.30532e+06	6.77107e+06	6.90691e+06	7.30035e+06	1.54745e+07	6.06214e+06	1.08726e+07	6.24494e+06	7.32248e+06	9.1408e+06	6.94303e+06	1.0217e+07	5.19976e+06	5.98467e+06	7.20822e+06
Isopropylbenzene	HMDB0034029	98-82-8	C14396	Benzenoids	Benzene and substituted derivatives	0.69758	B(iii)			402.91	121.101	forward	1.52235e+07	5.93044e+06	2.75836e+07	2.5574e+07	1.72582e+07	5.72358e+06	1.10975e+07	5.88591e+06	6.32545e+06	4.08223e+06	6.07117e+06	3.69689e+06	6.43333e+06	5.64201e+06	6.16825e+06	1.2654e+07	1.0198e+07	9.95714e+06
Cohumulone	HMDB0033981	511-25-1	0	Organic oxygen compounds	Organooxygen compounds	0.697559	B(iii)			377.586	347.187	forward	2.9233e+07	249177	2.27232e+07	2.52642e+07	265356	3.83413e+07	1.36645e+06	2.43892e+07	2.10186e+07	2.01551e+07	1.49732e+07	192481	3.19151e+07	2.32503e+07	2.92345e+07	1.85781e+07	1.86467e+07	1.9024e+07
Succinylacetone	HMDB0000635	51568-18-4	0	Organic acids and derivatives	Keto acids and derivatives	0.697068	B(iii)			677.182	157.052	forward	6.07661e+08	2.04987e+08	9.86546e+08	6.23647e+08	4.03077e+08	3.60375e+08	4.92559e+08	2.06452e+09	9.75899e+08	4.70566e+08	7.52933e+08	3.68589e+08	3.29223e+08	3.12171e+08	2.61899e+08	3.82523e+08	6.21573e+08	5.26745e+08
Feruperine	#N/A	#N/A	#N/A	#N/A	#N/A	0.696742	B(iii)			84.6819	288.155	forward	7.38706e+06	1.57284e+06	5.84675e+06	5.66475e+06	1.52931e+06	5.88213e+06	2.75307e+06	1.94723e+06	2.34386e+06	4.14878e+06	4.80797e+06	2.61704e+06	2.13928e+06	5.17503e+06	3.8378e+06	5.6199e+06	2.50767e+06	3.50773e+06
Cincassiol B	HMDB0036855	73599-13-0	0	Lipids and lipid-like molecules	Prenol lipids	0.696582	B(iii)			186.484	401.214	forward	8.2993e+06	1.22464e+07	1.30398e+07	1.41031e+07	1.41821e+07	1.05369e+07	1.37333e+07	1.43423e+07	1.12525e+07	1.55296e+07	1.26834e+07	1.28e+07	1.04624e+07	1.14005e+07	5.70731e+06	1.09828e+07	1.13693e+07	9.26774e+06
L-Valine	HMDB0000883	72-18-4	C00183	Organic acids and derivatives	Carboxylic acids and derivatives	0.996946	B(ii)			49.1888	116.071	forward	6.09055e+08	4.47837e+08	5.89002e+08	5.61976e+08	4.59976e+08	4.81737e+08	6.86363e+08	4.85243e+08	4.13155e+08	6.20736e+08	5.74974e+08	5.71899e+08	5.25813e+08	5.26152e+08	4.9753e+08	5.51161e+08	5.2566e+08	4.85011e+08
p-Tolyl phenylacetate	#N/A	#N/A	#N/A	#N/A	#N/A	0.696018	B(iii)			773.234	227.104	forward	2.27962e+07	3.24042e+07	1.98455e+07	7.69581e+06	2.31204e+07	2.06524e+07	2.26143e+07	1.98797e+07	2.21702e+07	1.88281e+07	2.40774e+07	1.10955e+07	2.06531e+07	2.85298e+07	1.8813e+07	7.47442e+06	2.15632e+07	2.70517e+07
Ethyl menthane carboxamide	HMDB0037834	39711-79-0	0	Lipids and lipid-like molecules	Prenol lipids	0.695435	B(iii)			660.276	212.201	forward	2.02827e+06	699905	1.32261e+06	1.19873e+06	2.30397e+06	2.02119e+06	1.8794e+06	828204	2.01102e+06	813842	2.58814e+06	1.78038e+06	1.34656e+06	870089	2.46151e+06	605302	396511	371305
2-(4-Methyl-5-thiazolyl)ethyl octanoate	#N/A	#N/A	#N/A	#N/A	#N/A	0.694399	B(iii)			110.793	270.145	forward	1.84314e+07	9.1013e+07	2.40794e+07	2.32929e+07	6.60823e+07	2.29563e+07	8.34597e+07	2.50545e+07	3.48186e+07	1.81134e+07	3.45069e+07	3.95838e+07	2.56572e+07	2.62057e+07	1.87243e+07	2.43173e+07	4.35826e+07	2.64849e+07
Deoxyloganic acid	HMDB0037028	92842-56-3	0	Lipids and lipid-like molecules	Prenol lipids	0.693738	B(iii)			405.809	529.182	forward	2.66922e+06	1.01835e+06	1.80899e+06	1.46451e+06	926109	1.22487e+06	201384	1.8513e+06	1.14504e+06	1.73786e+06	1.3792e+06	1.22218e+06	1.45126e+06	1.38185e+06	695902	1.24644e+06	1.32217e+06	1.35163e+06
(2-Methoxyethoxy)propanoic acid	#N/A	#N/A	#N/A	#N/A	#N/A	0.693276	B(iii)			763.253	149.082	forward	2.37746e+08	1.90393e+08	2.14265e+08	8.80014e+08	4.3073e+08	1.80944e+08	2.11733e+08	2.14779e+08	4.54514e+08	7.90998e+08	2.62113e+08	2.15241e+08	2.15516e+08	1.68721e+08	2.41537e+08	1.92913e+08	2.20873e+08	7.00976e+08
Glutaminylarginine	HMDB0028791	126590-89-4	0	Organic acids and derivatives	Carboxylic acids and derivatives	0.69285	B(iii)			310.475	303.174	forward	1.76031e+06	1.59513e+06	4.5113e+06	2.55923e+06	1.73125e+06	3.63401e+06	2.13913e+06	5.98205e+06	2.11221e+06	3.53977e+06	4.25464e+06	1.95369e+06	2.29466e+06	2.79488e+06	811891	2.50997e+06	2.73526e+06	2.58662e+06
1-Isopropyl-2,3-dimethylcyclopentane	HMDB0035141	489-20-3	0	Lipids and lipid-like molecules	Prenol lipids	0.691524	B(iii)			289.99	283.167	forward	485926	479160	642776	467049	639559	658268	751623	713296	540145	402964	733273	822597	1.02812e+06	548689	816197	772959	605696	606877
Brevianamide B	HMDB0030380	38136-92-4	0	Organoheterocyclic compounds	Azaspirodecane derivatives	0.69092	B(iii)			197.341	366.187	forward	6.28748e+06	499930	2.13949e+06	3.22802e+06	477381	3.11431e+06	740065	2.08186e+07	1.94934e+07	1.61638e+06	2.36654e+06	1.67098e+06	2.25061e+06	4.24776e+06	5.55399e+06	2.20314e+06	2.06207e+06	2.42622e+06
Dambonitol	HMDB0033942	523-94-4	0	Organic oxygen compounds	Organooxygen compounds	0.690433	B(iii)			76.3086	209.103	forward	4.59044e+06	2.92853e+06	2.39464e+07	2.36483e+07	3.09137e+06	2.93851e+07	2.27165e+07	6.63427e+06	2.67879e+06	2.44457e+07	2.69706e+07	2.97846e+07	3.32364e+06	2.79882e+07	7.24696e+06	2.86494e+07	2.15024e+07	2.77752e+07
Americine	HMDB0034441	18867-84-0	C09996	Organic acids and derivatives	Carboxylic acids and derivatives	0.689994	B(iii)			524.41	546.295	forward	926903	754038	1.32196e+06	1.01651e+06	1.11588e+06	433388	1.38868e+06	1.28802e+06	519967	915790	1.35258e+06	540538	443110	636525	449761	927548	1.02029e+06	1.02155e+06
Neotame	HMDB0034566	165450-17-9	0	Organic acids and derivatives	Carboxylic acids and derivatives	0.688672	B(iii)			436.449	377.201	forward	364182	180759	234163	189750	111872	615202	234164	1.29093e+06	640581	1.17552e+06	1.85059e+06	197665	855859	836552	3.62446e+06	553027	508272	541375
Glycochenodeoxycholate-3-sulfate	HMDB0002497	67030-54-0	0	Lipids and lipid-like molecules	Steroids and steroid derivatives	0.687265	B(iii)			332.945	530.286	forward	3.5803e+06	2.06609e+06	2.61255e+06	4.31252e+06	1.1785e+06	5.03077e+06	1.58964e+06	2.50271e+06	513615	3.93727e+06	1.62076e+06	1.85215e+06	5.94776e+06	5.32229e+06	2.84495e+06	3.32619e+06	3.63001e+06	3.4007e+06
Calystegine B2	#N/A	#N/A	#N/A	#N/A	#N/A	0.687027	B(iii)			709.611	176.093	forward	8.20085e+07	2.66847e+08	1.08712e+08	6.40375e+07	8.12835e+07	6.11801e+07	1.93924e+08	6.78171e+07	5.80186e+07	5.25731e+07	7.23507e+07	1.40227e+08	7.85957e+07	5.92904e+07	7.41175e+07	9.09583e+07	8.25385e+07	3.61206e+07
Physagulin E	HMDB0039693	148054-13-1	0	Lipids and lipid-like molecules	Steroids and steroid derivatives	0.686871	B(iii)			207.045	707.334	forward	2.34745e+06	4.01096e+06	3.1499e+06	3.99268e+06	5.68389e+06	4.2665e+06	3.1036e+06	4.13324e+06	4.46986e+06	3.71359e+06	4.00183e+06	3.30301e+06	5.6434e+06	4.59798e+06	3.91704e+06	3.94211e+06	4.18286e+06	3.96349e+06
Thymidine	HMDB0000273	50-89-5	C00214	Nucleosides, nucleotides, and analogues	Pyrimidine nucleosides	0.686644	B(iii)			61.6462	241.083	forward	3.02109e+07	2.44758e+07	2.84576e+07	3.24678e+07	2.63216e+07	3.95703e+07	2.8113e+07	3.94953e+07	3.48942e+07	2.64866e+07	3.91592e+07	2.83392e+07	3.91218e+07	4.27202e+07	3.58918e+07	2.92425e+07	3.22534e+07	2.82442e+07
2-Acetylpyrrolidine	HMDB0037293	60026-20-2	0	Organoheterocyclic compounds	Pyrrolidines	0.686183	B(iii)			137.919	114.092	forward	1.33672e+07	1.08266e+07	1.18121e+07	1.31606e+07	1.22031e+07	1.31523e+07	1.36472e+07	1.48778e+07	1.39705e+07	1.38702e+07	1.27851e+07	2.26964e+07	1.49436e+07	1.09527e+07	1.16139e+07	1.4063e+07	1.10594e+07	1.63329e+07
Barringtogenol C	HMDB0034525	13844-01-4	C08931	Lipids and lipid-like molecules	Prenol lipids	0.686025	B(iii)			605.798	491.372	forward	578556	805911	606043	1.03511e+06	1.30396e+06	1.48098e+06	1.91648e+06	645919	2.16768e+06	806327	1.30885e+06	1.17468e+06	1.07894e+06	961399	808860	846042	1.00159e+06	979995
2-Propenyl 2-furancarboxylate	HMDB0036907	4208-49-5	0	Organoheterocyclic compounds	Furans	0.684977	B(iii)			176.068	153.052	forward	9.63668e+06	2.82956e+06	3.46806e+06	3.34589e+06	3.28618e+06	4.4711e+06	3.91056e+06	1.17554e+07	3.4113e+06	5.44509e+06	6.09353e+06	2.11129e+06	4.12238e+06	2.29511e+06	9.79456e+06	3.40314e+06	4.20935e+06	3.4114e+06
Quebrachidine	HMDB0030389	4835-69-2	0	Alkaloids and derivatives	Corynanthean-type alkaloids	0.684967	B(iii)			203.553	353.181	forward	7.99508e+06	2.61299e+06	7.34847e+06	8.38921e+06	2.73505e+06	9.72077e+06	4.32221e+06	6.50044e+06	8.14967e+06	9.2223e+06	7.81272e+06	3.78138e+06	9.71305e+06	9.3495e+06	9.22806e+06	7.45534e+06	7.10518e+06	9.00829e+06
N-Acetylvaline	HMDB0011757	3067-19-4	0	Organic acids and derivatives	Carboxylic acids and derivatives	0.684628	B(iii)			214.4	158.082	forward	2.43672e+07	1.42446e+07	2.70622e+07	2.57142e+07	1.30056e+07	2.92258e+07	1.45952e+07	3.09113e+07	2.56434e+07	2.35322e+07	2.68062e+07	1.35916e+07	3.27223e+07	2.82825e+07	2.70017e+07	2.33199e+07	2.21514e+07	2.44849e+07
3,3-Dimethylglutaric acid	HMDB0002441	4839-46-7	0	Lipids and lipid-like molecules	Fatty Acyls	0.684576	B(iii)			663.251	161.082	forward	2.10672e+07	2.88886e+07	2.56888e+07	2.61177e+07	1.75845e+07	1.45211e+07	2.37767e+07	1.87091e+07	2.21154e+07	3.70509e+07	2.19701e+07	2.40143e+07	1.78436e+07	1.32714e+07	3.34416e+07	1.89965e+07	1.67501e+07	1.69326e+07
Capsaicin	HMDB0002227	404-86-4	C06866	Benzenoids	Phenols	0.684312	B(iii)			356.514	306.263	forward	1.17722e+06	854111	1.09208e+06	887865	988318	1.24636e+06	682800	1.06377e+06	1.349e+06	782610	1.96039e+06	1.1352e+06	1.76272e+06	1.24942e+06	2.32604e+06	1.43786e+06	1.16911e+06	1.24269e+06
3-Acetoxy-3-methyl-1-phenylbutane	HMDB0034556	103-07-1	0	Benzenoids	Benzene and substituted derivatives	0.684298	B(iii)			424.141	207.138	forward	3.71904e+06	1.28738e+06	5.95531e+06	5.71851e+06	3.8248e+06	3.08877e+06	3.22603e+06	1.979e+06	2.29378e+06	5.45844e+06	1.84004e+06	958905	1.77441e+06	2.17225e+06	4.66644e+06	3.20999e+06	2.83988e+06	4.52512e+06
Pisumoside A	HMDB0037126	333334-42-2	0	Organic acids and derivatives	Thiocarboxylic acids and derivatives	0.683536	B(iii)			202.16	855.383	forward	877686	664383	980459	918122	1.00859e+06	1.11168e+06	160573	1.30043e+06	839247	523527	883582	1.0297e+06	1.15137e+06	1.07773e+06	351086	885774	888855	1.06172e+06
xi-2-Hydroxy-1,3,5-bisabolatrien-9-one	HMDB0038698	0	0	Lipids and lipid-like molecules	Prenol lipids	0.683168	B(iii)			423.098	235.169	forward	3.19576e+06	1.45233e+06	3.86825e+06	3.67345e+06	2.33887e+06	5.20297e+06	1.91375e+06	3.0129e+06	3.84785e+06	6.38638e+06	2.8741e+06	2.23744e+06	3.6615e+06	3.29385e+06	4.87574e+06	3.47035e+06	3.22882e+06	3.58525e+06
Mesalazine	HMDB0014389	89-57-6	0	Benzenoids	Benzene and substituted derivatives	0.682963	B(iii)			400.715	152.035	forward	5.28449e+06	5.10127e+06	4.56957e+06	4.78517e+06	5.0486e+06	4.81115e+06	5.83735e+06	4.58869e+06	5.18759e+06	4.8723e+06	5.48844e+06	5.39197e+06	4.35295e+06	5.16472e+06	4.99121e+06	5.1709e+06	5.59674e+06	5.40418e+06
Hydroxyzileuton	HMDB0013968	0	0	Organoheterocyclic compounds	Benzothiophenes	0.68281	B(iii)			98.9059	253.058	forward	568308	1.53078e+06	1.94017e+06	1.87154e+06	1.83654e+06	2.12604e+06	642020	884564	3.12669e+06	1.53296e+06	991937	3.6737e+06	514489	1.52803e+06	786726	2.32343e+06	2.9201e+06	2.0097e+06
Distichonic acid A	HMDB0038752	84495-20-5	0	Organic acids and derivatives	Carboxylic acids and derivatives	0.682688	B(iii)			420.802	295.107	forward	3.58773e+06	608541	4.05812e+06	3.57334e+06	288623	3.74279e+06	436344	3.98199e+06	3.35741e+06	3.20629e+06	3.98629e+06	189565	4.50102e+06	4.50542e+06	2.99019e+06	3.37906e+06	2.9927e+06	3.33666e+06
Histidinyl-Threonine	HMDB0028895	0	0	Organic acids and derivatives	Carboxylic acids and derivatives	0.682486	B(iii)			145.847	257.124	forward	3.27894e+06	1.69729e+06	1.02311e+06	1.12215e+06	1.95452e+06	680010	1.85125e+06	1.34424e+06	1.15154e+06	1.1607e+06	1.07156e+06	2.29414e+06	1.01938e+06	725212	908987	1.13075e+06	1.23765e+06	1.31943e+06
Prostaglandin H2 2-glyceryl Ester	HMDB0062663	0	0	Lipids and lipid-like molecules	Fatty Acyls	0.68208	B(iii)			300.232	427.266	forward	959521	1.10442e+06	1.28535e+06	1.17512e+06	1.34929e+06	1.32909e+06	1.26073e+06	1.06844e+06	1.09911e+06	1.26548e+06	1.25923e+06	1.47278e+06	1.23873e+06	1.38731e+06	886995	1.13856e+06	1.23971e+06	1.17914e+06
Ganosporelactone A	HMDB0036406	138008-04-5	0	Lipids and lipid-like molecules	Steroids and steroid derivatives	0.68163	B(iii)			131.057	513.278	forward	64716.9	517705	1.88781e+06	2.03224e+06	112952	1.21369e+06	159384	136935	76587	1.42426e+06	2.60073e+06	6.3073e+06	88413	1.69543e+06	312671	2.89667e+06	0	2.26933e+06
Epicatechin 3-O-(4-methylgallate)	HMDB0039328	108907-44-4	0	Phenylpropanoids and polyketides	Flavonoids	0.680903	B(iii)			242.242	457.111	forward	3.63573e+06	5.19309e+06	3.70053e+06	3.78185e+06	1.78273e+06	3.49602e+06	8.09497e+06	3.54913e+06	2.70572e+06	3.69209e+06	3.83349e+06	7.76147e+06	3.88224e+06	5.33303e+06	1.79798e+06	4.96293e+06	5.03738e+06	5.82343e+06
2-[4-(3-Hydroxypropyl)-2-methoxyphenoxy]-1,3-propanediol 1-glucoside	HMDB0040353	68340-35-2	0	Organic oxygen compounds	Organooxygen compounds	0.680647	B(iii)			462.338	419.188	forward	881341	356399	1.11598e+06	1.12172e+06	271515	1.18718e+06	282936	1.40794e+06	110124	1.21402e+06	927160	204728	1.43524e+06	1.38618e+06	622102	1.08951e+06	1.02137e+06	930333
(10E,12Z)-9-HODE	HMDB0062652	98524-19-7	0	Lipids and lipid-like molecules	Fatty Acyls	0.680081	B(iii)			645.365	295.228	forward	3.53579e+07	2.79474e+07	3.34964e+07	2.8096e+07	1.68454e+07	5.69274e+07	2.65838e+07	6.64072e+07	4.52089e+07	1.10045e+08	6.38972e+07	3.33856e+07	4.36242e+07	7.82535e+07	8.44003e+07	6.05849e+07	5.87499e+07	4.33336e+07
3-Methylxanthine	HMDB0001886	1076-22-8	C16357	Organoheterocyclic compounds	Imidazopyrimidines	0.680072	B(iii)			40.1903	165.04	forward	4.42904e+07	4.59667e+07	5.42939e+07	4.15481e+07	3.14452e+07	5.85066e+07	3.47665e+07	7.28484e+07	4.58078e+07	4.85538e+07	6.49718e+07	3.03073e+07	6.51935e+07	5.97443e+07	5.98023e+07	5.25636e+07	5.03253e+07	5.61861e+07
4',5,7-Trihydroxy-6-prenylflavanone	#N/A	#N/A	#N/A	#N/A	#N/A	0.680039	B(iii)			113.25	339.132	forward	1.95852e+06	3.23088e+06	2.33458e+06	3.71055e+06	3.98221e+06	4.21134e+06	3.19073e+06	1.88723e+06	3.2446e+06	3.04294e+06	1.92071e+06	8.23486e+06	3.62509e+06	3.4065e+06	2.64576e+06	1.97274e+06	3.47686e+06	3.55658e+06
Methyldopa	HMDB0011754	555-30-6	C07194	Phenylpropanoids and polyketides	Phenylpropanoic acids	0.815508	B(ii)			149.716	210.077	forward	9.99057e+07	1.00135e+08	9.09529e+07	7.75954e+07	1.65466e+08	8.95295e+07	8.50678e+07	7.63209e+07	1.44658e+08	7.60885e+07	6.63187e+07	9.18618e+07	1.94074e+08	1.15423e+08	1.3578e+08	9.14895e+07	1.32541e+08	8.08712e+07
Harmine	HMDB0030311	442-51-3	C06538	Alkaloids and derivatives	Harmala alkaloids	0.679764	B(iii)			326.9	211.088	forward	5.75943e+06	2.70613e+07	1.24509e+07	9.95109e+06	2.3601e+07	1.05044e+07	2.65623e+07	1.57512e+07	1.0999e+07	1.52749e+07	2.08254e+07	2.47624e+07	1.13788e+07	1.02357e+07	7.17786e+06	1.63255e+07	1.60514e+07	1.57711e+07
Bicine	HMDB0011727	150-25-4	0	Organic acids and derivatives	Carboxylic acids and derivatives	0.679597	B(iii)			42.4434	162.077	forward	2.73715e+07	2.8181e+07	2.84927e+07	2.70593e+07	2.69075e+07	2.85469e+07	3.20849e+07	2.52762e+07	2.53798e+07	3.36958e+07	2.92358e+07	2.56914e+07	2.89723e+07	2.32932e+07	2.76136e+07	2.31707e+07	3.01443e+07	3.56472e+07
Oxoamide	HMDB0001004	713-05-3	0	Organic oxygen compounds	Organooxygen compounds	0.679464	B(iii)			172.345	193.097	forward	1.0891e+07	2.6436e+06	1.17429e+07	1.20603e+07	1.10827e+06	1.28942e+07	5.41072e+06	1.29364e+07	1.23825e+07	1.38737e+07	9.87449e+06	2.27037e+06	1.68002e+07	1.25695e+07	2.04285e+07	9.91282e+06	9.94393e+06	9.7824e+06
Isoleucyl-Alanine	#N/A	#N/A	#N/A	#N/A	#N/A	0.67926	B(iii)			90.8468	203.139	forward	4.45861e+06	8.09011e+06	7.86153e+06	8.07457e+06	903610	1.01904e+07	742091	6.4277e+06	7.25469e+06	7.60309e+06	5.80823e+06	1.44401e+07	2.52415e+06	9.7266e+06	5.51998e+06	9.19117e+06	496189	1.11989e+07
Licoricesaponin C2	HMDB0038759	118525-49-8	0	Lipids and lipid-like molecules	Prenol lipids	0.67923	B(iii)			453.067	807.411	forward	646194	29834.6	683980	500926	57391.5	659756	0	204409	726709	538765	73856	14187.7	560080	385737	57325.6	299388	247447	310206
2-Hydroxy-6-(8,11,14-pentadecatrienyl)benzoic acid	HMDB0031059	103904-73-0	0	Benzenoids	Benzene and substituted derivatives	0.678766	B(iii)			399.317	343.226	forward	8.56915e+06	3.06619e+06	9.55764e+06	7.99033e+06	1.62478e+06	1.13524e+07	455361	4.97678e+06	1.31713e+07	5.49685e+06	4.19945e+06	3.44755e+06	1.0701e+07	8.57684e+06	6.86494e+06	7.08132e+06	6.94213e+06	6.95493e+06
4-(3,4-Methylenedioxyphenyl)-2-butanone	HMDB0041481	55418-52-5	0	Organoheterocyclic compounds	Benzodioxoles	0.678078	B(iii)			386.194	193.086	forward	2.25697e+06	1.04478e+06	2.36828e+06	2.33224e+06	1.06184e+06	3.84229e+06	605252	2.56039e+06	3.14617e+06	2.24076e+06	1.85612e+06	1.01053e+06	3.07007e+06	2.83403e+06	1.9785e+06	2.02189e+06	1.8112e+06	2.01621e+06
Italidipyrone	HMDB0041308	75680-22-7	0	Organic oxygen compounds	Organooxygen compounds	0.678027	B(iii)			304.433	543.22	forward	1.57026e+06	0	1.49451e+06	1.18891e+06	221262	2.02219e+06	0	1.11985e+06	996296	894138	1.39666e+06	0	1.49977e+06	1.56229e+06	1.93401e+06	1.22076e+06	1.03948e+06	1.01635e+06
3-Hydroxybenzoic acid	HMDB0002466	36320	C00587	Benzenoids	Benzene and substituted derivatives	0.677795	B(iii)			289.824	137.024	forward	6.58029e+06	6.8558e+06	7.39984e+06	7.49124e+06	6.03297e+06	8.10446e+06	5.90355e+06	7.99614e+06	7.11996e+06	7.65885e+06	8.89829e+06	6.56549e+06	6.76506e+06	6.37952e+06	5.35659e+06	6.79047e+06	6.99267e+06	6.87512e+06
Linalyl cinnamate	HMDB0030432	78-37-5	0	Phenylpropanoids and polyketides	Cinnamic acids and derivatives	0.67713	B(iii)			247.96	285.192	forward	1.26739e+06	0	1.17717e+06	1.27867e+06	650615	1.63251e+06	0	1.4705e+06	1.15467e+06	1.1484e+06	1.06563e+06	0	2.13041e+06	1.61216e+06	1.81796e+06	920879	807198	879369
Austalide L	HMDB0030158	87833-52-1	0	Phenylpropanoids and polyketides	Flavonoids	0.67655	B(iii)			291.752	429.224	forward	479733	100422	1.36486e+06	709555	29136.9	446112	164807	1.07561e+06	519006	1.69841e+06	572558	156489	523830	655697	370319	2.04858e+06	1.71953e+06	1.77272e+06
Germacrone-13-al	HMDB0036881	129673-85-4	0	Lipids and lipid-like molecules	Prenol lipids	0.674332	B(iii)			310.207	233.154	forward	2.57608e+06	1.62964e+06	4.51837e+06	2.58178e+06	957400	5.10041e+06	978009	6.60277e+06	2.1684e+06	5.50649e+06	1.48089e+07	1.13935e+06	3.09901e+06	4.13893e+06	1.97482e+06	3.15981e+06	3.48115e+06	2.84074e+06
N-Acetylhistamine	HMDB0013253	673-49-4	C05135	Organic acids and derivatives	Carboxylic acids and derivatives	0.997872	B(ii)			48.0712	154.098	forward	3.13277e+08	6.40457e+07	3.60695e+08	3.05286e+08	3.33323e+07	3.62578e+08	6.10281e+07	4.23486e+08	2.92969e+08	3.53438e+08	3.36886e+08	3.22935e+07	4.08336e+08	3.74736e+08	3.35457e+08	2.8048e+08	2.57393e+08	2.64976e+08
Hordatine B	HMDB0030459	10502-21-3	C08308	Phenylpropanoids and polyketides	2-arylbenzofuran flavonoids	0.674245	B(iii)			272.151	581.319	forward	292647	88935.1	532654	332932	139423	249260	103930	402424	418246	287932	259065	174970	468842	428624	254720	285825	331238	285701
Homocapsaicin	HMDB0036329	58493-48-4	0	Benzenoids	Phenols	0.673774	B(iii)			331.942	320.221	forward	5.96435e+06	656597	2.92167e+06	2.08184e+06	193383	4.20109e+06	86586.8	625375	868888	1.67329e+06	1.19361e+06	422092	2.35868e+06	1.30396e+06	1.09468e+06	1.7518e+06	1.82801e+06	1.85057e+06
NAD	#N/A	#N/A	#N/A	#N/A	#N/A	0.950355	B(ii)			120.736	664.116	forward	327558	3.20501e+07	4.22292e+07	3.84823e+07	184463	4.2073e+07	140669	3.73681e+07	227260	3.61308e+07	5.19937e+07	4.28063e+07	204380	4.47835e+07	786798	4.07464e+07	139576	4.01046e+07
2,2-Dimethylglutaric acid	HMDB0061676	0	0	Lipids and lipid-like molecules	Fatty Acyls	0.673369	B(iii)			690.564	161.082	forward	7.52285e+07	5.45416e+07	4.75362e+07	1.26263e+08	4.74864e+07	6.53948e+07	4.29413e+07	5.09958e+07	3.71349e+07	1.65397e+08	4.44389e+07	5.79324e+07	5.23138e+07	4.27229e+07	6.84722e+07	5.84423e+07	7.03858e+07	5.71729e+07
Tetrahydroharmol	HMDB0029835	17952-75-9	0	Alkaloids and derivatives	Harmala alkaloids	0.671423	B(iii)			246.8	203.118	forward	2.61129e+06	1.13248e+06	3.47634e+06	3.60332e+06	732716	3.76376e+06	1.40239e+06	4.49461e+06	2.95782e+06	4.21836e+06	4.70756e+06	647743	4.59223e+06	4.95875e+06	2.96574e+06	2.56567e+06	3.10847e+06	2.80646e+06
Isoacitretin	HMDB0003039	69427-46-9	0	Lipids and lipid-like molecules	Prenol lipids	0.671355	B(iii)			337.433	327.195	forward	3.22069e+06	1.42081e+06	5.96317e+06	4.7337e+06	625118	1.0281e+07	1.16476e+06	7.33739e+06	4.28023e+06	7.86052e+06	7.45013e+06	454000	5.96813e+06	6.67909e+06	2.79861e+06	3.98096e+06	4.42686e+06	4.44953e+06
N-Methylnicotinium	HMDB0001009	24554-05-0	0	Organoheterocyclic compounds	Pyridines and derivatives	0.671324	B(iii)			265.678	177.139	forward	4.24897e+06	3.9621e+06	4.53855e+06	4.49117e+06	2.05307e+06	4.62157e+06	4.39174e+06	4.67153e+06	4.69265e+06	4.47337e+06	4.28932e+06	3.70974e+06	4.92011e+06	4.97795e+06	4.42957e+06	2.62294e+06	4.41065e+06	4.26758e+06
Dephospho-CoA	HMDB0001373	3633-59-8	C00882	Nucleosides, nucleotides, and analogues	Purine nucleotides	0.670445	B(iii)			203.65	688.155	forward	6.77816e+06	2.16224e+06	6.10839e+06	7.20113e+06	0	6.99951e+06	5.15271e+06	4.2347e+06	4.48948e+06	4.08989e+06	4.12631e+06	2.59282e+06	4.94582e+06	5.2754e+06	0	5.8321e+06	5.66258e+06	5.10274e+06
Raffinose	#N/A	#N/A	#N/A	#N/A	#N/A	0.670311	B(iii)			111.55	487.262	forward	0	0	418027	377900	0	82620	0	0	0	137324	341661	577441	0	382555	0	111563	0	279073
11-beta-Hydroxyandrosterone-3-glucuronide	HMDB0010351	0	0	Organoheterocyclic compounds	Indoles and derivatives	0.669728	B(iii)			184.594	483.267	forward	555420	623748	1.06284e+06	1.45957e+06	811092	749226	635361	833306	1.02453e+06	990278	1.06331e+06	1.13493e+06	1.57943e+06	1.37744e+06	820480	1.02674e+06	852900	796218
2-Keto-6-acetamidocaproate	#N/A	#N/A	#N/A	#N/A	#N/A	0.669324	B(iii)			658.013	188.093	forward	1.68082e+07	6.29498e+06	1.33332e+07	7.89182e+06	3.05231e+07	1.15265e+07	3.4062e+07	1.06758e+07	1.0784e+07	1.84816e+07	9.60021e+06	1.16966e+07	4.1817e+06	6.38912e+06	8.70577e+06	2.47148e+07	1.20204e+07	1.39541e+07
Indolelactic acid	#N/A	#N/A	#N/A	#N/A	#N/A	0.669249	B(iii)			832.004	206.077	forward	1.86557e+06	2.06455e+06	1.1772e+06	1.67289e+06	1.73024e+06	1.94635e+06	1.68562e+06	1.91791e+06	1.43427e+06	1.44233e+06	1.48675e+06	3.44142e+06	1.44719e+06	1.25077e+06	1.59846e+06	2.98459e+06	1.81358e+06	1.83079e+06
3-Aminopropionaldehyde	HMDB0001106	352-92-1	C05665	Organic oxygen compounds	Organooxygen compounds	0.669223	B(iii)			882.147	74.0606	forward	2.43029e+07	5.78844e+07	2.96419e+07	8.59989e+07	2.39341e+07	2.56929e+07	2.52772e+07	2.38943e+07	1.62693e+07	2.93124e+07	2.61574e+07	1.85291e+07	3.3332e+07	3.25896e+07	4.22567e+07	1.82026e+07	2.60222e+07	2.36343e+07
Tyrosyl-Phenylalanine	HMDB0029112	0	0	Organic acids and derivatives	Carboxylic acids and derivatives	0.668906	B(iii)			149.877	329.156	forward	0	936292	721334	0	33096.9	0	1.24691e+06	546866	607518	0	252313	136714	34126	72160.3	373311	732808	0	716252
Nicotinic acid	#N/A	#N/A	#N/A	#N/A	#N/A	0.999427	B(ii)			73.495	124.039	forward	1.4424e+08	2.55278e+08	9.75547e+07	9.4938e+07	3.18857e+08	1.2314e+08	3.70483e+08	2.56979e+08	1.59718e+08	2.32897e+08	1.20322e+08	2.57569e+08	1.76802e+08	1.16907e+08	2.00883e+08	1.40321e+08	2.40527e+08	1.19001e+08
6,7-Didehydrofevicordin F 3-[glucosyl-(1->6)-glucoside]	HMDB0036337	178062-90-3	0	0	0	0.668082	B(iii)			197.833	825.373	forward	503385	49815.7	591091	800920	95767	908615	195779	606653	933906	469703	460764	169491	1.00615e+06	719156	0	404414	542569	680601
Diacetone alcohol	HMDB0031511	123-42-2	0	Organic oxygen compounds	Organooxygen compounds	0.667814	B(iii)			354.495	115.076	forward	2.53342e+07	2.28427e+07	2.62682e+07	2.66272e+07	2.60322e+07	2.54384e+07	2.80858e+07	2.48606e+07	2.52653e+07	2.52729e+07	2.82961e+07	2.65938e+07	2.54672e+07	2.58371e+07	2.42372e+07	1.55596e+07	1.79906e+07	1.72622e+07
Lansamide 3	HMDB0034591	211504-98-2	0	Phenylpropanoids and polyketides	Stilbenes	0.664854	B(iii)			149.87	298.137	forward	1.90233e+06	621300	1.94832e+06	1.4302e+06	571071	1.64418e+06	1.12146e+06	1.36858e+06	1.66061e+06	1.59626e+06	1.30093e+06	1.56255e+06	2.45123e+06	1.67217e+06	1.12762e+06	1.03271e+06	794359	902022
Dieporeticenin	HMDB0029792	160544-67-2	0	Lipids and lipid-like molecules	Fatty Acyls	0.663023	B(iii)			637.384	573.487	forward	3.38284e+06	5.40728e+06	7.45503e+06	5.64819e+06	6.28883e+06	4.14478e+06	8.19128e+06	4.13056e+06	1.07577e+07	4.2437e+06	1.31162e+07	1.71987e+07	4.26296e+06	4.52656e+06	6.83321e+06	5.24997e+06	5.1947e+06	3.38707e+06
3,4-Dihydro-2H-1-benzopyran-2-one	HMDB0036626	119-84-6	0	Phenylpropanoids and polyketides	3,4-dihydrocoumarins	0.662549	B(iii)			153	149.06	forward	1.66911e+07	2.43554e+07	1.25968e+07	1.47987e+07	4.73036e+07	1.53816e+07	1.84398e+07	1.99614e+07	2.52372e+07	1.35641e+07	1.90594e+07	1.88517e+07	3.61858e+07	1.85188e+07	1.46448e+07	1.63281e+07	2.52986e+07	1.54684e+07
3-Hydroxymethylantipyrine	HMDB0013840	18125-49-0	0	Organoheterocyclic compounds	Azoles	0.662288	B(iii)			252.635	205.097	forward	4.23827e+06	7.74415e+06	4.8886e+06	4.73691e+06	7.83866e+06	5.57403e+06	1.05283e+07	7.55303e+06	4.89757e+06	5.90945e+06	7.4084e+06	6.778e+06	5.35427e+06	5.74382e+06	5.00822e+06	6.04431e+06	6.29147e+06	5.50407e+06
Inositol 1,3,4-trisphosphate	#N/A	#N/A	#N/A	#N/A	#N/A	0.662013	B(iii)			812.034	420.97	forward	1.24062e+07	9.45837e+06	7.62381e+06	8.22968e+06	4.60874e+06	3.26899e+06	2.82461e+07	1.24612e+07	1.26965e+07	1.58006e+07	7.27738e+06	8.37426e+06	1.29947e+07	1.13158e+07	1.03728e+07	4.84516e+06	1.20421e+07	1.6096e+07
Coumaperine	HMDB0039125	76733-91-0	0	Organoheterocyclic compounds	Piperidines	0.661563	B(iii)			712.914	258.146	forward	2.08956e+07	2.25107e+07	1.24065e+07	1.54027e+07	2.0375e+07	1.11356e+07	1.76429e+07	1.42031e+07	1.78617e+07	1.24707e+07	4.05181e+07	2.90235e+07	1.46163e+07	1.01455e+07	2.42393e+07	1.31649e+07	1.72158e+07	1.42408e+07
1,2,10-Trihydroxydihydro-trans-linalyl oxide 7-O-beta-D-glucopyranoside	#N/A	#N/A	#N/A	#N/A	#N/A	0.661397	B(iii)			183.772	383.192	forward	1.12445e+07	3.56271e+06	8.35697e+06	1.10672e+07	3.67496e+06	1.5101e+07	4.39738e+07	5.45806e+06	1.06661e+07	6.09094e+07	6.52631e+07	2.03441e+07	1.20574e+07	1.21299e+07	1.66718e+07	8.12376e+06	4.74759e+07	4.11194e+07
4'-Hydroxy-5,5'-diisopropyl-2,2'-dimethyl-3,4-biphenylquinone	HMDB0040761	120866-13-9	0	Lipids and lipid-like molecules	Prenol lipids	0.661325	B(iii)			773.418	313.188	forward	7.36596e+06	8.5009e+06	7.75229e+06	6.37593e+06	7.02747e+06	4.06836e+06	1.70035e+07	7.3533e+06	9.53303e+06	6.88703e+06	1.11006e+07	6.46885e+06	7.02304e+06	1.86499e+07	1.0482e+07	8.22352e+06	9.35958e+06	7.10727e+06
(R)-Salsolinol	HMDB0005199	525-72-4	C09642	Organoheterocyclic compounds	Tetrahydroisoquinolines	0.660963	B(iii)			271.551	180.102	forward	4.26437e+06	7.70344e+06	5.60566e+06	5.70154e+06	5.09402e+06	5.92865e+06	7.25603e+06	6.47899e+06	6.25683e+06	6.08484e+06	6.34545e+06	4.12461e+06	7.77596e+06	6.31041e+06	5.44991e+06	5.6893e+06	5.53731e+06	6.00409e+06
O-Desmethylcarvedilol	HMDB0013949	0	0	Organoheterocyclic compounds	Indoles and derivatives	0.660771	B(iii)			220.062	391.163	forward	4.20821e+07	4.58456e+07	4.81732e+07	5.08921e+07	5.03913e+07	5.2898e+07	4.7708e+07	4.26646e+07	5.98044e+07	4.33479e+07	4.97077e+07	5.47691e+07	7.32477e+07	5.70094e+07	5.62674e+07	5.58133e+07	5.5491e+07	5.32121e+07
6,10,14-Trimethyl-5,9,13-pentadecatrien-2-one	HMDB0034495	762-29-8	0	Lipids and lipid-like molecules	Prenol lipids	0.658508	B(iii)			494.567	263.236	forward	2.08278e+07	2.20913e+07	2.57552e+07	2.60254e+07	2.15252e+07	3.62698e+07	6.66873e+07	4.03071e+07	3.2805e+07	7.79563e+07	8.71902e+07	5.32487e+07	3.07925e+07	3.42663e+07	4.84606e+07	4.12509e+07	3.71893e+07	3.91032e+07
Floribundine	#N/A	#N/A	#N/A	#N/A	#N/A	0.65845	B(iii)			697.991	282.146	forward	7.19084e+06	8.72863e+06	9.65088e+06	9.15987e+06	7.60665e+06	8.23946e+06	1.17942e+07	9.11207e+06	1.50327e+07	8.75392e+06	9.75799e+06	6.93795e+06	1.11438e+07	8.3789e+06	1.05131e+07	6.12898e+06	1.07501e+07	6.86824e+06
Montecristin	HMDB0029795	185336-15-6	0	Lipids and lipid-like molecules	Fatty Acyls	0.658409	B(iii)			780.23	575.503	forward	6.16194e+06	8.44269e+06	7.12224e+06	8.42468e+06	7.18165e+06	8.41422e+06	8.13562e+06	6.88558e+06	6.855e+06	5.33433e+06	5.36183e+06	6.9891e+06	5.44655e+06	5.69886e+06	6.99103e+06	7.89393e+06	7.02412e+06	5.81743e+06
1,3-Diphenyl-1-propanone	HMDB0032041	1083-30-3	0	Phenylpropanoids and polyketides	Linear 1,3-diarylpropanoids	0.657755	B(iii)			184.395	211.108	forward	6.16027e+06	2.91726e+06	7.02717e+06	8.57919e+06	3.39287e+06	9.15149e+06	2.06235e+06	3.89944e+06	9.59553e+06	4.86197e+06	1.00325e+07	5.41448e+06	1.39146e+07	8.22114e+06	6.18959e+06	7.39613e+06	7.37508e+06	9.88851e+06
Hexamethylquercetagetin	#N/A	#N/A	#N/A	#N/A	#N/A	0.657198	B(iii)			878.612	401.131	forward	7.40143e+06	1.07657e+07	8.94924e+06	1.00494e+07	8.39457e+06	2.27469e+07	1.02302e+07	7.46001e+06	9.4032e+06	1.40145e+07	2.74325e+07	2.04426e+07	9.6949e+06	1.53959e+07	1.00296e+07	6.87715e+06	3.717e+07	1.04398e+07
Flavin Mononucleotide	HMDB0001520	146-17-8	C00061	Nucleosides, nucleotides, and analogues	Flavin nucleotides	0.65556	B(iii)			241.748	455.098	forward	1.8695e+06	2.60848e+06	2.01126e+06	1.82126e+06	1.0188e+06	2.32687e+06	3.85139e+06	2.26058e+06	1.91075e+06	1.88243e+06	2.35396e+06	4.71064e+06	2.37971e+06	3.01252e+06	1.45592e+06	2.911e+06	2.80938e+06	3.41073e+06
Ganodermanondiol	HMDB0033020	0	0	0	0	0.654687	B(iii)			607.51	457.367	forward	1.36732e+06	1.13666e+06	1.38969e+06	1.64244e+06	1.63375e+06	1.30627e+06	1.65207e+06	1.10339e+06	1.7465e+06	1.50933e+06	1.66517e+06	1.49882e+06	1.63584e+06	1.74862e+06	1.13453e+06	1.54486e+06	1.40162e+06	1.23941e+06
2-Methoxy-3-methyl-9H-carbazole	#N/A	#N/A	#N/A	#N/A	#N/A	0.653451	B(iii)			172.61	212.103	forward	1.21772e+07	3.33696e+07	4.97275e+07	4.59898e+07	4.78772e+06	4.94678e+07	5.69986e+06	6.01798e+06	6.50955e+06	3.90646e+07	5.34449e+07	3.44842e+07	8.72143e+06	4.70143e+07	5.64329e+07	4.53702e+07	8.64416e+06	4.61361e+07
19-Hydroxydeacetylnomilinic acid 17-beta-D-glucopyranoside	HMDB0037589	0	0	Lipids and lipid-like molecules	Saccharolipids	0.653377	B(iii)			184.541	687.293	forward	1.22313e+06	744017	1.70794e+06	1.34125e+06	145882	1.80166e+06	0	1.32456e+06	1.0056e+06	829377	1.62194e+06	292354	1.12517e+06	1.40916e+06	1.49353e+06	1.08613e+06	1.12425e+06	864909
Flavidulol B	HMDB0039151	117568-33-9	0	Benzenoids	Tetralins	0.653311	B(iii)			499.276	259.166	forward	448368	384472	337194	446430	468071	251556	304423	273480	591333	0	151716	580977	325128	455936	388498	170539	293314	285090
L-Glutamine	#N/A	#N/A	#N/A	#N/A	#N/A	0.653103	B(iii)			173.272	145.062	forward	3.12945e+07	1.65811e+07	1.07448e+08	9.78665e+06	1.60484e+07	2.41226e+07	1.66016e+07	2.1428e+07	3.17618e+07	2.09839e+07	3.70031e+07	1.66712e+07	4.03969e+07	3.36367e+07	4.50699e+07	2.16182e+07	5.97372e+06	3.78147e+07
(R)-lipoic acid	HMDB0001451	1200-22-2	C00725	Organoheterocyclic compounds	Dithiolanes	0.652013	B(iii)			799.187	223.02	forward	7.25674e+06	6.2364e+06	4.01351e+06	5.33346e+06	6.39589e+06	7.48734e+06	5.0429e+06	8.17727e+06	4.84774e+06	6.27672e+06	6.90076e+06	5.90216e+06	7.27096e+06	8.37054e+06	7.62583e+06	5.64645e+06	4.95318e+06	4.69433e+06
9-(4-Hydroxyphenyl)-2-methoxy-1H-phenalen-1-one	#N/A	#N/A	#N/A	#N/A	#N/A	0.651845	B(iii)			182.128	303.095	forward	8.07672e+06	6.36311e+06	3.26374e+06	3.20911e+06	8.39498e+06	1.57074e+06	9.23598e+06	5.31917e+06	9.21841e+06	4.53812e+06	6.25016e+06	1.67109e+06	8.18789e+06	3.40304e+06	1.51729e+06	4.48433e+06	8.45978e+06	4.93857e+06
Margrapine B	#N/A	#N/A	#N/A	#N/A	#N/A	0.651702	B(iii)			90.7347	416.177	forward	760892	1.07647e+07	4.44416e+06	4.29285e+06	1.38096e+07	2.82035e+06	756132	2.82467e+06	1.00491e+06	2.75741e+06	4.44467e+06	1.15638e+07	970126	4.32086e+06	1.00591e+06	5.69622e+06	941455	6.53708e+06
2-Chloro-5-methylmaleylacetate	HMDB0060346	0	0	Organic acids and derivatives	Keto acids and derivatives	0.650132	B(iii)			37.3946	207.005	forward	1.31825e+07	1.32575e+07	1.60779e+07	1.43048e+07	1.7788e+07	1.24017e+07	1.18594e+07	9.65149e+06	9.05177e+06	8.33876e+06	9.87663e+06	8.03099e+06	5.21538e+06	7.65609e+06	6.73474e+06	9.53497e+06	1.00651e+07	1.02491e+07
Methyl 7-epi-12-hydroxyjasmonate glucoside	#N/A	#N/A	#N/A	#N/A	#N/A	0.649685	B(iii)			72.3746	403.193	forward	1.06826e+06	1.84335e+06	763615	388571	3.33562e+06	1.25925e+06	1.87518e+06	901318	1.60995e+06	324357	1.56344e+06	1.38097e+06	2.98457e+06	699899	2.35992e+06	930134	1.81505e+06	1.1988e+06
Cucurbitacin I 2-glucoside	HMDB0035701	29803-94-9	0	Lipids and lipid-like molecules	Steroids and steroid derivatives	0.649536	B(iii)			207.754	677.345	forward	606664	588796	589967	839308	1.09988e+06	499264	542810	559737	493384	303229	816447	1.02163e+06	270203	713468	148459	696198	754737	814050
Ribose-1-arsenate	HMDB0012285	0	0	Organic oxygen compounds	Organooxygen compounds	0.649249	B(iii)			868.669	274.975	forward	8.42693e+06	2.55949e+07	7.44497e+06	6.82632e+06	1.59891e+07	9.16813e+06	9.20824e+06	1.35877e+07	1.40343e+07	8.11544e+06	7.17559e+06	1.02752e+07	7.36088e+06	1.01696e+07	1.16678e+07	7.72863e+06	7.48118e+06	6.31914e+06
Gluconic acid	HMDB0000625	526-95-4	C00257	Organic oxygen compounds	Organooxygen compounds	0.647667	B(iii)			40.1923	195.051	forward	3.93527e+07	4.80248e+07	3.73973e+07	2.78923e+07	4.19598e+07	4.30039e+07	3.8165e+07	3.31948e+07	4.12252e+07	3.70867e+07	3.43226e+07	5.83347e+07	4.36595e+07	4.22299e+07	4.79949e+07	3.8204e+07	3.95417e+07	4.16469e+07
Artonin Q	HMDB0041124	161017-00-1	0	0	0	0.645476	B(iii)			410.393	531.199	forward	1.74385e+06	492798	830689	867307	428312	953262	101128	1.1414e+06	760254	1.58608e+06	693068	485831	745028	945954	479176	705823	750122	712855
Ustiloxin D	HMDB0041054	158243-18-6	0	Organic acids and derivatives	Carboxylic acids and derivatives	0.644219	B(iii)			207.764	495.256	forward	1.58356e+06	277838	3.44894e+06	2.94107e+06	691444	3.00154e+06	1.61209e+06	2.53721e+06	3.18564e+06	3.03432e+06	1.7533e+06	1.02549e+06	1.91918e+06	3.55254e+06	3.13869e+06	2.03906e+06	1.56053e+06	2.43013e+06
2-Acetylfuran	HMDB0033127	1192-62-7	0	Organic oxygen compounds	Organooxygen compounds	0.64378	B(iii)			47.5581	111.044	forward	2.78328e+07	1.50258e+07	3.96879e+07	3.02359e+07	1.44405e+07	4.09715e+07	1.55397e+07	3.68076e+07	2.70814e+07	3.78739e+07	2.83592e+07	1.47824e+07	3.01633e+07	2.50064e+07	3.30023e+07	2.41342e+07	2.38597e+07	3.22599e+07
Trigofoenoside B	HMDB0039485	99753-11-4	0	Lipids and lipid-like molecules	Prenol lipids	0.642479	B(iii)			269.626	921.503	forward	358424	262519	358492	564708	153760	557894	34781.3	663818	458002	337214	722833	132812	846530	699242	495490	513356	453546	428337
9-HODE	HMDB0010223	15514-85-9	0	Lipids and lipid-like molecules	Fatty Acyls	0.642444	B(iii)			478.531	297.242	forward	5.55087e+06	4.43717e+06	9.28409e+06	9.09302e+06	8.932e+06	3.52834e+06	9.41716e+06	2.89346e+06	2.70434e+06	4.92946e+06	2.36902e+06	2.76887e+06	3.51591e+06	3.61733e+06	5.75082e+06	5.38022e+06	4.35051e+06	4.74059e+06
S-Adenosylhomocysteine	HMDB0000939	979-92-0	C00021	Organoheterocyclic compounds	Lactones	0.641636	B(iii)			140.915	383.12	forward	166758	449788	579183	554259	725827	452540	61072.5	678546	61127.9	557577	575297	1.33648e+06	0	496645	0	480144	611597	626751
Withanolide B	HMDB0030020	56973-41-2	0	Lipids and lipid-like molecules	Prenol lipids	0.640512	B(iii)			427.567	455.283	forward	3.66419e+06	832447	2.4855e+06	1.7514e+06	314124	753432	0	3.23959e+06	1.28639e+06	3.03173e+06	3.13634e+06	213619	2.19058e+06	2.93297e+06	1.05026e+06	1.97839e+06	1.93371e+06	1.59912e+06
Plantaricin BN	#N/A	#N/A	#N/A	#N/A	#N/A	0.640151	B(iii)			191.137	485.235	forward	1.15492e+07	4.62932e+06	5.6129e+06	6.20056e+06	3.39843e+06	5.71155e+06	4.30014e+06	1.28263e+07	6.0758e+06	5.96901e+06	5.11792e+06	3.59701e+06	7.99512e+06	6.29e+06	5.97521e+06	1.012e+07	5.39978e+06	1.38186e+07
Fragransol C	HMDB0030333	114926-96-4	0	Phenylpropanoids and polyketides	2-arylbenzofuran flavonoids	0.638668	B(iii)			180.675	357.176	forward	2.76347e+06	4.90777e+06	8.23736e+06	7.67947e+06	2.41331e+06	8.51342e+06	2.60783e+06	4.98084e+06	2.87017e+06	6.61883e+06	6.5423e+06	7.2132e+06	5.31687e+06	8.93038e+06	5.42946e+06	6.20779e+06	4.25877e+06	6.86582e+06
Dehydropipernonaline	HMDB0040811	107584-38-3	0	Organoheterocyclic compounds	Benzodioxoles	0.638559	B(iii)			230.892	340.186	forward	5.54495e+06	1.21557e+07	4.56976e+06	7.11936e+06	2.43826e+07	7.94951e+06	2.15097e+07	1.53405e+07	5.43216e+06	2.19875e+07	8.57994e+06	6.08976e+06	1.87173e+07	1.83976e+06	1.71242e+07	1.25165e+07	1.13123e+07	1.19262e+07
Anabsin	HMDB0036414	72542-39-3	0	0	0	0.638407	B(iii)			181.142	513.278	forward	1.12998e+06	1.3865e+06	739476	706582	2.45526e+06	714766	2.90796e+06	378538	1.10617e+06	185327	857781	3.89006e+06	1.62942e+06	1.22084e+06	0	960240	903035	545287
19-Hydroxy-PGE2	#N/A	#N/A	#N/A	#N/A	#N/A	0.638382	B(iii)			169.738	391.201	forward	2.02074e+06	732984	1.00763e+06	1.21911e+06	713902	1.12167e+06	727537	1.04338e+06	2.58769e+06	821014	1.16102e+06	2.19515e+06	3.83275e+06	1.4151e+06	4.37961e+06	1.36842e+06	1.95497e+06	993653
Glutaminylproline	HMDB0028805	139370-58-4	0	Organic acids and derivatives	Carboxylic acids and derivatives	0.638109	B(iii)			47.566	244.129	forward	1.34262e+08	1.29038e+08	1.6754e+08	1.6803e+08	1.36786e+08	1.60965e+08	1.47947e+08	1.43761e+08	1.64563e+08	1.60971e+08	1.54485e+08	1.33587e+08	1.78471e+08	1.67665e+08	1.59112e+08	1.4689e+08	1.61168e+08	1.73646e+08
21-Deoxycortisol	#N/A	#N/A	#N/A	#N/A	#N/A	0.637584	B(iii)			149.507	347.229	forward	1.5471e+06	1.33315e+06	2.44482e+06	3.38339e+06	1.21966e+06	3.40611e+06	1.3711e+06	1.89645e+06	1.72952e+06	2.51964e+06	2.42295e+06	3.0808e+06	2.09698e+06	3.34859e+06	3.67895e+06	3.48553e+06	1.72212e+06	2.44812e+06
Olitorin	HMDB0034361	13289-20-8	0	Organoheterocyclic compounds	Pyrrolizines	0.637489	B(iii)			235.437	697.351	forward	1.84475e+07	2.66423e+06	2.02014e+07	1.88469e+07	1.00808e+06	2.34217e+07	307705	1.99307e+07	1.6739e+07	9.77977e+06	1.82746e+07	391639	2.34284e+07	2.32309e+07	2.33133e+07	1.57768e+07	1.50934e+07	1.46098e+07
Glycerylphosphorylethanolamine	HMDB0000114	1190-00-7	C01233	Lipids and lipid-like molecules	Glycerophospholipids	0.636596	B(iii)			41.863	216.063	forward	2.24878e+07	1.18563e+08	2.41237e+07	1.53771e+07	1.25697e+08	2.63733e+07	1.77956e+08	4.89482e+07	2.1961e+07	5.21815e+07	3.57906e+07	2.52743e+08	1.22594e+07	2.37697e+07	1.84981e+07	4.45471e+07	4.62132e+07	4.58977e+07
3''-Chloro-3''-deoxytriphasiol	#N/A	#N/A	#N/A	#N/A	#N/A	0.636112	B(iii)			55.4758	367.135	forward	2.81318e+07	3.69377e+06	3.88896e+06	3.97268e+06	2.79585e+06	1.73053e+06	3.75133e+06	3.26485e+06	3.0567e+06	4.00157e+06	3.93477e+06	2.55877e+07	4.10874e+06	5.23701e+06	4.38439e+06	4.60493e+06	3.12755e+07	4.31193e+06
7alpha-1(10->19)-Abeo-7-acetoxyobacun-9(11)-ene	HMDB0036033	85643-97-6	0	0	0	0.634991	B(iii)			485.469	497.21	forward	883384	104108	741195	489143	124826	682660	45800.6	780294	677682	1.04733e+06	319820	174416	711610	689848	615957	528194	514541	608877
Bovinic acid	HMDB0003797	2540-56-9	C04056	Lipids and lipid-like molecules	Fatty Acyls	0.63449	B(iii)			620.455	279.233	forward	1.00411e+07	5.76942e+06	2.29028e+07	1.73341e+07	6.83741e+06	1.41425e+07	5.61341e+07	8.14898e+06	1.20111e+07	1.40475e+07	9.79656e+06	9.12182e+06	1.19592e+07	1.41366e+07	1.64976e+07	7.31641e+06	1.17243e+07	9.81355e+06
Necatorine	HMDB0039035	89915-35-5	0	Lipids and lipid-like molecules	Prenol lipids	0.633533	B(iii)			110.739	265.058	forward	1.52051e+07	7.42027e+06	7.49906e+06	1.14838e+07	1.10797e+07	1.07936e+07	2.01774e+07	7.90571e+06	1.50549e+07	8.84962e+06	8.8846e+06	1.10333e+07	2.13368e+07	1.28082e+07	1.09376e+07	9.62367e+06	1.5885e+07	1.21821e+07
2,3-Dehydrosalvipisone	#N/A	#N/A	#N/A	#N/A	#N/A	0.633256	B(iii)			689.711	311.172	forward	3.76847e+06	6.74787e+06	4.52735e+06	4.93598e+06	5.78455e+06	5.17046e+06	5.65526e+06	5.75047e+06	5.24339e+06	1.63233e+07	4.95129e+06	6.07794e+06	5.54512e+06	4.58156e+06	3.93388e+06	3.81291e+06	8.38648e+06	2.60028e+06
Rutacultin	HMDB0034132	31526-60-0	0	Phenylpropanoids and polyketides	Coumarins and derivatives	0.633192	B(iii)			78.2847	275.124	forward	8.72983e+06	1.07318e+07	1.1311e+07	1.265e+07	8.46935e+06	1.50433e+07	1.04336e+07	8.14338e+06	9.87772e+06	9.56398e+06	1.00459e+07	1.31187e+07	1.23024e+07	1.42238e+07	1.04148e+07	1.19889e+07	1.00964e+07	1.27981e+07
Oxidized glutathione	#N/A	#N/A	#N/A	#N/A	#N/A	0.679847	B(iii)			43.5928	611.147	forward	2.54791e+07	1.88339e+07	2.5074e+07	1.3095e+06	2.99101e+07	2.33838e+07	1.6235e+07	2.39801e+07	1.92285e+07	2.14359e+07	4.72743e+07	3.06457e+07	3.36654e+07	2.2131e+07	4.25479e+07	1.73858e+07	2.14783e+07	1.12498e+07
Dihydro-5-methyl-2(3H)-furanone	HMDB0033840	57129-69-8	0	Organoheterocyclic compounds	Lactones	0.63223	B(iii)			45.3036	101.06	forward	1.96812e+07	1.51173e+07	3.4437e+07	2.23025e+07	2.41748e+07	2.97672e+07	2.70576e+07	2.48655e+07	2.72126e+07	2.91384e+07	2.44283e+07	2.03191e+07	3.56835e+07	3.33844e+07	4.13068e+07	3.79221e+07	3.05955e+07	2.42665e+07
4-Deoxyerythronic acid	HMDB0000498	759-06-8	0	Organic oxygen compounds	Organooxygen compounds	0.631927	B(iii)			342.395	87.0445	forward	9.51642e+06	3.56885e+06	5.27419e+06	5.19152e+06	3.01223e+06	5.22895e+06	3.61633e+06	3.77756e+06	6.20354e+06	4.01517e+06	3.91717e+06	3.98095e+06	5.78843e+06	4.97069e+06	5.96643e+06	4.27179e+06	4.5598e+06	4.85335e+06
beta-Sinensal	HMDB0035643	3779-62-2	0	Lipids and lipid-like molecules	Prenol lipids	0.631901	B(iii)			361.981	219.174	forward	8.25765e+06	1.29595e+06	5.19704e+06	4.7281e+06	1.05977e+06	7.08062e+06	714437	3.5365e+06	7.80538e+06	3.2753e+06	3.37387e+06	1.23062e+06	5.43432e+06	5.27144e+06	3.71925e+06	4.1678e+06	3.91127e+06	3.99431e+06
Prolyl-Aspartate	#N/A	#N/A	#N/A	#N/A	#N/A	0.631334	B(iii)			53.0616	231.099	forward	1.81541e+08	5.44878e+07	5.12696e+07	4.79625e+07	4.89093e+07	5.05075e+07	7.56745e+07	5.33489e+07	2.04607e+08	4.94722e+07	2.13247e+08	7.33522e+07	4.50342e+07	5.36372e+07	3.2129e+07	2.73353e+08	4.64704e+07	5.93095e+07
4-hydroxy-3-[1-(4-hydroxyphenyl)-3-oxobutyl]-2H-chromen-2-one	#N/A	#N/A	#N/A	#N/A	#N/A	0.629799	B(iii)			169.796	323.099	forward	600615	716140	739971	799318	640937	464081	299117	573496	940393	483675	597519	815558	738137	649550	443356	584624	485931	604199
Methyl 2-heptenoate	HMDB0039872	22104-69-4	0	Lipids and lipid-like molecules	Fatty Acyls	0.629645	B(iii)			390.843	143.107	forward	7.88799e+06	3.57587e+06	9.91762e+06	8.43426e+06	1.81201e+06	1.07031e+07	1.90418e+06	1.22452e+07	7.44001e+06	1.05787e+07	9.6288e+06	1.60066e+06	8.70004e+06	8.62051e+06	6.76938e+06	7.33212e+06	6.72738e+06	7.16466e+06
Tyrosyl-Aspartate	#N/A	#N/A	#N/A	#N/A	#N/A	0.629266	B(iii)			86.3736	297.108	forward	1.10974e+07	1.25793e+07	1.59956e+07	1.67093e+07	1.43297e+07	1.82696e+07	1.60548e+07	9.45651e+06	1.16123e+07	1.51884e+07	3.64385e+07	1.59725e+07	1.39053e+07	1.66364e+07	1.49701e+07	1.17572e+07	1.26895e+07	2.00864e+07
Dihydrouracil	HMDB0000076	504-07-4	C00429	Organoheterocyclic compounds	Diazines	0.627846	B(iii)			183.558	113.035	forward	1.31512e+07	1.21732e+07	1.06979e+07	1.39489e+07	1.03458e+07	8.24044e+06	1.27105e+07	1.15923e+07	1.43931e+07	1.22877e+07	1.30012e+07	7.72874e+06	1.50556e+07	1.41668e+07	1.45387e+07	1.03302e+07	1.21743e+07	1.29851e+07
Desglucocheirotoxin	#N/A	#N/A	#N/A	#N/A	#N/A	0.627672	B(iii)			118.965	573.262	forward	262908	879837	792555	1.15181e+06	492526	1.26616e+06	429108	1.85207e+06	1.41531e+06	583214	916922	1.22139e+06	1.32186e+06	1.35552e+06	501521	1.07225e+06	643558	1.24903e+06
Nicotinamide riboside	HMDB0000855	1341-23-7	C03150	Organic oxygen compounds	Organooxygen compounds	0.625231	B(iii)			98.3168	253.083	forward	3.58146e+06	1.27428e+06	4.95488e+06	7.54673e+06	1.13048e+06	6.25701e+06	1.24193e+06	3.88952e+06	4.3191e+06	3.54784e+06	4.70913e+06	1.33816e+06	9.26453e+06	6.63607e+06	7.45921e+06	4.34538e+06	4.04742e+06	5.50286e+06
6-Hydroxymusizin 8-O-b-D-glucopyranoside	HMDB0030817	23566-96-3	0	Organic oxygen compounds	Organooxygen compounds	0.624957	B(iii)			90.8979	395.132	forward	64227.4	0	1.57181e+06	1.30365e+06	0	998381	0	279445	0	1.17639e+06	924855	1.48745e+06	0	1.24056e+06	79340.5	1.06801e+06	845292	1.16756e+06
2,4-Dichlorophenoxyacetic acid	HMDB0041797	94-75-7	0	Benzenoids	Benzene and substituted derivatives	0.624824	B(iii)			3.11238	218.96	forward	1.85289e+06	2.14269e+06	2.25109e+06	1.61862e+06	1.96124e+06	1.94726e+06	2.05062e+06	1.98939e+06	1.99782e+06	1.95141e+06	2.27889e+06	1.74065e+06	1.81766e+06	2.15535e+06	2.06367e+06	1.99422e+06	2.06072e+06	1.94857e+06
Gibberellin A44	HMDB0036901	36434-15-8	0	Lipids and lipid-like molecules	Prenol lipids	0.624805	B(iii)			202.979	345.179	forward	3.08095e+06	3.55341e+06	4.18149e+06	5.43966e+06	4.06932e+06	4.59478e+06	4.63378e+06	3.68104e+06	4.32759e+06	4.19661e+06	4.74268e+06	4.79319e+06	5.97041e+06	5.00638e+06	4.63246e+06	5.658e+06	4.58264e+06	4.56293e+06
3-Dehydrocarnitine	HMDB0012154	10457-99-5	C02636	Organic acids and derivatives	Keto acids and derivatives	0.624764	B(iii)			194.527	160.097	forward	9.42395e+06	2.48597e+07	1.57242e+07	1.21344e+07	2.5403e+07	1.06128e+07	3.59561e+07	1.68482e+07	8.83879e+06	1.29922e+07	1.93101e+07	5.45331e+07	9.82567e+06	1.31075e+07	2.04673e+06	1.73014e+07	1.82652e+07	1.68969e+07
Octanoylglucuronide	HMDB0010347	99910-55-1	C03033	Organic oxygen compounds	Organooxygen compounds	0.624512	B(iii)			773.381	321.157	forward	3.87025e+06	5.19636e+06	4.4665e+06	4.42273e+06	6.76548e+06	9.64158e+06	6.48866e+06	4.44659e+06	7.26307e+06	4.28238e+06	5.04425e+06	3.93238e+06	4.69617e+06	3.84589e+06	5.28085e+06	6.0156e+06	5.29883e+06	3.75158e+06
Erinacine D	HMDB0031896	157397-40-5	0	Lipids and lipid-like molecules	Prenol lipids	0.623853	B(iii)			512.996	479.295	forward	7.0176e+08	6.64559e+08	7.97042e+08	6.91537e+08	7.32337e+08	7.0235e+08	1.04866e+09	7.21662e+08	7.88755e+08	6.77078e+08	1.12604e+09	8.65274e+08	6.16658e+08	7.16335e+08	6.08732e+08	7.55559e+08	7.37266e+08	8.06069e+08
Macrocarpal I	#N/A	#N/A	#N/A	#N/A	#N/A	0.623029	B(iii)			561.079	491.293	forward	156516	240619	441473	327732	253890	539565	612558	612140	365977	758758	1.30141e+06	520187	397831	252246	348107	420550	252071	232443
Ptelatoside A	HMDB0032600	90899-20-0	0	Organic oxygen compounds	Organooxygen compounds	0.622899	B(iii)			220.661	415.158	forward	7.93034e+06	9.06786e+06	5.92005e+06	8.78555e+06	8.92535e+06	6.47542e+06	7.50714e+06	5.80485e+06	8.58599e+06	8.13587e+06	7.74001e+06	8.76797e+06	7.39173e+06	7.5348e+06	8.07655e+06	7.57767e+06	7.58338e+06	7.93289e+06
3-Butyl-1(3H)-isobenzofuranone	#N/A	#N/A	#N/A	#N/A	#N/A	0.622591	B(iii)			330.318	409.223	forward	4.89834e+06	8.91076e+06	7.58145e+06	7.31812e+06	1.2897e+07	9.86471e+06	1.32377e+07	9.26201e+06	1.17661e+07	1.01228e+07	9.1862e+06	1.26449e+07	9.99083e+06	9.67032e+06	1.04534e+07	9.88931e+06	9.9295e+06	9.28507e+06
5'-Deoxy-5-fluorouridine	HMDB0060406	0	0	Nucleosides, nucleotides, and analogues	5'-deoxyribonucleosides	0.621955	B(iii)			338.966	247.07	forward	3.54954e+06	3.53832e+06	3.41645e+06	3.27569e+06	2.99244e+06	3.23416e+06	4.28108e+06	3.50368e+06	3.7319e+06	4.01733e+06	2.61262e+06	1.91689e+06	2.801e+06	2.56064e+06	3.71197e+06	3.5921e+06	3.30281e+06	3.54258e+06
3-Methylhistidine	HMDB0000479	368-16-1	C01152	Organic acids and derivatives	Carboxylic acids and derivatives	0.621133	B(iii)			42.4466	168.078	forward	1.12243e+07	1.65453e+07	1.80002e+07	3.40614e+06	2.04443e+07	1.65822e+07	2.28202e+07	2.33756e+07	1.84785e+07	1.88092e+07	2.4277e+07	2.03324e+07	2.15268e+07	1.80837e+07	1.7133e+07	1.54163e+07	1.83637e+07	2.11616e+07
Pantothenic acid	HMDB0000210	79-83-4	C00864	Organic oxygen compounds	Organooxygen compounds	0.977401	B(ii)			194.41	220.118	forward	1.45741e+08	3.51914e+08	1.9231e+08	1.6926e+08	4.88892e+08	1.36459e+08	5.01854e+08	2.1137e+08	1.54355e+08	2.06795e+08	1.747e+08	4.83047e+08	1.91978e+08	1.78166e+08	2.01599e+06	2.42615e+08	2.45231e+08	2.19903e+08
Romucosine A	#N/A	#N/A	#N/A	#N/A	#N/A	0.620461	B(iii)			176.471	326.132	forward	2.78671e+06	159074	2.75338e+06	3.03437e+06	0	2.78094e+06	0	1.98327e+06	341460	1.54856e+06	1.94884e+06	222145	1.01767e+06	3.5516e+06	1.13826e+06	1.79271e+06	3.09216e+06	1.30374e+06
Phenylalanyl-Tryptophan	HMDB0029006	0	0	Organic acids and derivatives	Carboxylic acids and derivatives	0.620427	B(iii)			77.1566	352.172	forward	985954	1.3285e+06	3.17458e+06	2.8913e+06	1.92504e+06	2.5621e+06	1.69081e+06	833791	981309	2.31756e+06	3.03206e+06	2.16725e+06	1.10302e+06	3.63902e+06	946944	1.23922e+06	1.18982e+06	1.77464e+06
Trimethylpropylpyrazine	HMDB0040001	92233-82-4	0	Organoheterocyclic compounds	Diazines	0.619681	B(iii)			460.045	165.139	forward	1.32383e+06	1.1825e+06	1.28167e+06	2.31047e+06	3.99076e+06	7.65568e+06	5.67638e+06	1.1903e+06	1.26682e+07	2.12075e+07	1.85423e+06	5.94819e+06	1.97582e+07	7.24651e+06	2.40475e+07	7.45385e+06	7.75404e+06	8.14954e+06
Convalloside	HMDB0034195	13473-51-3	0	Organic nitrogen compounds	Organonitrogen compounds	0.619648	B(iii)			252.578	713.345	forward	1.02646e+06	633415	2.97248e+06	1.80903e+06	377280	1.18809e+06	420915	1.9299e+06	1.23983e+06	974161	3.55622e+06	640540	1.20091e+06	1.222e+06	977010	1.60968e+06	1.48153e+06	1.45736e+06
Acidissiminin	HMDB0038619	126005-91-2	0	Lipids and lipid-like molecules	Prenol lipids	0.618145	B(iii)			550.141	660.488	forward	136973	0	63858	79453.5	41386.8	183368	0	76173	99247.7	88865.9	2.63372e+06	2.90577e+06	5.27156e+06	3.68192e+06	6.70973e+06	1.50402e+06	1.50663e+06	1.54737e+06
Ethylphosphate	HMDB0012228	78-40-0	0	Organic acids and derivatives	Organic phosphoric acids and derivatives	0.616757	B(iii)			112.029	183.074	forward	3.56789e+06	5.08025e+06	4.10264e+06	5.70358e+06	2.25611e+06	3.61555e+06	5.2003e+06	6.0121e+06	1.94483e+06	5.54085e+06	6.05047e+06	5.57998e+06	3.99173e+06	5.19659e+06	1.10521e+07	6.09079e+06	3.27886e+06	4.94595e+06
N,O-Didesmethylvenlafaxine	HMDB0060852	0	0	Organic oxygen compounds	Organooxygen compounds	0.615938	B(iii)			434.519	250.178	forward	5.15594e+07	6.34877e+07	2.99636e+07	4.70105e+07	3.82084e+07	5.75203e+07	8.11963e+07	4.31662e+07	5.70088e+07	5.71816e+07	7.03191e+07	8.68901e+07	6.13821e+07	6.46182e+07	5.95662e+07	3.27775e+07	5.98647e+07	5.46403e+07
Lucidone B	HMDB0035834	97653-93-5	0	Lipids and lipid-like molecules	Prenol lipids	0.615528	B(iii)			400.053	401.229	forward	5.4095e+07	9.67735e+06	4.54022e+07	4.12979e+07	7.86156e+06	6.38085e+07	2.20686e+06	2.17982e+07	6.88352e+07	2.72481e+07	1.35934e+07	9.75979e+06	5.94468e+07	4.92718e+07	4.08099e+07	3.31844e+07	3.20273e+07	3.27278e+07
Acetylphosphate	HMDB0001494	590-54-5	C00227	Organic acids and derivatives	Organic phosphoric acids and derivatives	0.614188	B(iii)			36.2755	140.995	forward	7.99964e+07	1.08221e+08	9.77694e+07	1.04112e+08	1.98695e+08	6.81299e+07	1.72082e+08	9.89549e+07	6.61796e+07	1.17875e+08	8.08039e+07	8.06786e+07	7.39655e+07	7.79986e+07	9.29551e+07	1.00096e+08	1.10229e+08	1.29051e+08
2,3-Octanedione	HMDB0031293	585-25-1	0	Organic oxygen compounds	Organooxygen compounds	0.61391	B(iii)			323.895	143.107	forward	2.2798e+07	5.47073e+06	3.28972e+07	2.23196e+07	4.23047e+06	3.85092e+07	4.12407e+06	2.87332e+07	2.53671e+07	2.29449e+07	2.58938e+07	4.29928e+06	2.83954e+07	3.9818e+07	2.07726e+07	2.06539e+07	2.66311e+07	2.37734e+07
3-O-Methylniveusin A	#N/A	#N/A	#N/A	#N/A	#N/A	0.613909	B(iii)			82.1672	409.181	forward	531464	2.08836e+06	1.9785e+06	2.41873e+06	1.19322e+06	2.20783e+06	1.14149e+06	814111	433503	1.82154e+06	2.82998e+06	4.28112e+06	1.03767e+06	1.81774e+06	1.00471e+06	3.2025e+06	713390	2.45012e+06
(Â±)-alpha-Narcotine	#N/A	#N/A	#N/A	#N/A	#N/A	0.61378	B(iii)			154.716	414.161	forward	492178	363937	418818	664816	574210	488437	544114	530937	555835	493848	716940	696874	716783	695594	668762	615884	636500	564687
N-Carboxyethyl-g-aminobutyric acid	#N/A	#N/A	#N/A	#N/A	#N/A	0.612486	B(iii)			89.5234	174.077	forward	5.00414e+06	1.99388e+07	3.80933e+07	3.22898e+07	2.03379e+07	2.93996e+07	5.65167e+06	3.65319e+07	3.44381e+06	3.60528e+07	3.21549e+07	3.34365e+07	4.32763e+06	3.68549e+07	4.24328e+06	3.47487e+07	4.78678e+06	3.75683e+07
Myricanol 5-laminaribioside	HMDB0036528	137578-55-3	0	Lipids and lipid-like molecules	Prenol lipids	0.612279	B(iii)			195.66	683.299	forward	577371	2.2805e+06	735302	781758	2.71183e+06	933004	1.43388e+06	1.10957e+06	1.05096e+06	1.37364e+06	1.03103e+06	2.2032e+06	1.64435e+06	1.14396e+06	130009	1.40385e+06	1.33806e+06	1.2057e+06
Syoyualdehyde	HMDB0033569	58921-44-1	0	Organic oxygen compounds	Organooxygen compounds	0.611302	B(iii)			175.065	113.06	forward	1.14831e+07	8.31198e+06	1.26632e+07	1.07142e+07	7.6217e+06	2.02724e+07	6.92382e+06	1.98904e+07	8.08191e+06	1.40607e+07	1.5763e+07	7.75886e+06	1.04727e+07	1.29857e+07	1.67015e+07	1.2639e+07	1.23282e+07	1.39037e+07
O-Methylsomniferine	HMDB0038586	117611-62-8	0	0	0	0.61125	B(iii)			302.135	623.285	forward	3.38867e+06	702549	2.97934e+06	3.77037e+06	413807	3.79797e+06	540155	2.27279e+06	3.36575e+06	1.93493e+06	3.37451e+06	446906	4.16141e+06	5.47836e+06	3.17512e+06	2.5733e+06	2.59935e+06	2.64841e+06
Fusarin C	HMDB0033337	79748-81-5	0	Lipids and lipid-like molecules	Prenol lipids	0.610465	B(iii)			96.3481	432.209	forward	1.92346e+06	4.73967e+06	2.47109e+06	4.54924e+06	5.33343e+06	1.73206e+06	2.95159e+06	3.71971e+06	3.26303e+06	2.99606e+06	3.94326e+06	2.62957e+06	3.89587e+06	3.20968e+06	1.95338e+06	3.46618e+06	4.53824e+06	2.50189e+06
1-Formylneogrifolin	HMDB0039880	0	0	Lipids and lipid-like molecules	Prenol lipids	0.610269	B(iii)			71.4655	357.249	forward	3.80085e+06	4.37354e+06	8.56318e+06	6.82027e+06	4.97062e+06	5.84078e+06	4.31164e+06	7.60504e+06	3.83463e+06	6.47067e+06	5.31851e+06	6.263e+06	6.95912e+06	6.48157e+06	3.42203e+06	5.31533e+06	4.01047e+06	5.24581e+06
[2-(Dimethoxymethyl)-1-heptenyl]benzene	HMDB0036221	91-87-2	0	Benzenoids	Benzene and substituted derivatives	0.608194	B(iii)			360.945	249.185	forward	5.61472e+06	2.82238e+06	3.4135e+06	3.90272e+06	3.35908e+06	2.87992e+06	2.47451e+06	849149	1.52515e+06	1.31296e+06	3.26264e+06	3.35018e+06	3.14737e+06	2.88994e+06	4.93892e+06	3.3064e+06	3.04983e+06	2.83805e+06
Aldosine	HMDB0037817	142759-11-3	0	Organic acids and derivatives	Carboxylic acids and derivatives	0.6078	B(iii)			357.667	255.138	forward	1.16549e+07	5.06078e+06	4.85782e+06	6.59333e+06	3.29793e+06	1.04066e+07	2.07949e+06	2.58833e+06	9.48073e+06	3.77588e+06	3.25455e+06	7.7815e+06	8.96248e+06	7.70474e+06	4.42993e+06	7.11712e+06	6.52092e+06	6.2301e+06
3'-Hydroxyhexobarbital	HMDB0013940	427-29-2	0	Organoheterocyclic compounds	Diazines	0.606916	B(iii)			85.9395	253.118	forward	2.60034e+06	4.13199e+06	3.06915e+06	3.90951e+06	5.71679e+06	4.59781e+06	5.36529e+06	4.05567e+06	3.73825e+06	3.45385e+06	1.31235e+06	6.33296e+06	4.00199e+06	3.9861e+06	4.2997e+06	4.22851e+06	4.18219e+06	4.14842e+06
Citalopram propionic acid	HMDB0060463	0	0	Organoheterocyclic compounds	Isocoumarans	0.606597	B(iii)			83.7544	312.111	forward	1.17414e+07	5.83306e+06	1.41889e+07	1.39965e+07	7.58368e+06	1.68507e+07	7.29818e+06	1.22487e+07	1.2907e+07	1.24984e+07	1.2795e+07	8.80932e+06	1.66489e+07	1.53243e+07	1.41365e+07	1.2943e+07	1.16536e+07	1.3914e+07
gamma-L-Glutamyl-L-pipecolic acid	HMDB0038614	0	0	Organic acids and derivatives	Carboxylic acids and derivatives	0.606538	B(iii)			196.683	259.129	forward	8.98157e+06	1.90758e+07	7.35341e+06	9.60567e+06	1.69774e+07	9.77964e+06	1.59969e+07	5.35217e+06	9.28193e+06	6.93248e+06	1.02589e+07	1.82089e+07	9.85731e+06	9.24749e+06	1.17737e+07	1.12871e+07	1.09777e+07	1.14065e+07
Quercetin	HMDB0005794	117-39-5	C00389	Phenylpropanoids and polyketides	Flavonoids	0.605394	B(iii)			364.87	301.036	forward	1.83017e+06	341027	723321	870025	297142	1.03874e+06	320657	717403	649940	426866	437558	310426	647854	680528	684846	848214	880829	630654
Methyl-delta-ionone	HMDB0032397	7784-98-7	0	Lipids and lipid-like molecules	Prenol lipids	0.605061	B(iii)			386.2	207.174	forward	1.52171e+06	694154	1.54729e+06	1.47963e+06	319600	2.30833e+06	249091	988097	1.60037e+06	1.24602e+06	846831	336903	1.88214e+06	1.72314e+06	989163	1.58139e+06	1.53936e+06	1.24961e+06
Demethoxyfumitremorgin C	HMDB0029565	0	0	0	0	0.604731	B(iii)			774.558	350.183	forward	6.49563e+06	6.59049e+06	4.19595e+06	4.06852e+06	3.78726e+06	3.68889e+06	1.13997e+07	4.34794e+06	5.75622e+06	3.90979e+06	6.02707e+06	4.0764e+06	3.84963e+06	8.43221e+06	5.57187e+06	5.68494e+06	5.64561e+06	4.05059e+06
N-Methylcalystegine B2	HMDB0036604	184045-65-6	0	Alkaloids and derivatives	Tropane alkaloids	0.604527	B(iii)			119.854	190.107	forward	3.01865e+06	2.12826e+07	4.87252e+06	4.12324e+06	2.42171e+07	1.53829e+06	2.31946e+07	3.9973e+06	3.23538e+06	5.76525e+06	9.33649e+06	2.48335e+07	5.18904e+06	2.55663e+06	3.1563e+06	9.66238e+06	9.62513e+06	9.77733e+06
Leukotriene D4	HMDB0003080	73836-78-9	C05951	Lipids and lipid-like molecules	Fatty Acyls	0.604503	B(iii)			245.671	497.28	forward	2.92907e+06	1.35733e+06	3.47333e+06	5.28045e+06	1.06418e+06	3.32052e+06	181853	2.24171e+06	3.29694e+06	1.14138e+06	2.79387e+06	869773	4.67315e+06	3.47348e+06	4.1776e+06	2.76202e+06	2.55689e+06	2.09242e+06
28-Glucosyl-3b,23-dihydroxy-12,19(29)-ursadien-28-oate 3-arabinoside	HMDB0037643	356785-73-4	0	Lipids and lipid-like molecules	Prenol lipids	0.604059	B(iii)			250.275	765.423	forward	789315	636319	810655	676671	724573	687256	762328	1.20797e+06	748700	705339	863679	553466	874599	810815	1.15096e+06	664986	694596	855169
Isolinderenolide	#N/A	#N/A	#N/A	#N/A	#N/A	0.603009	B(iii)			678.409	335.257	forward	194503	2.79559e+06	5.90484e+06	5.6188e+06	1.17507e+06	392163	2.67446e+06	2.05304e+06	947465	478498	610976	625355	119934	1.00073e+06	856467	1.99043e+06	869933	0
6,7-Dimethoxy-7-epirosmanol	HMDB0030844	194425-48-4	0	0	0	0.602552	B(iii)			228.62	391.207	forward	1.29184e+07	1.43506e+07	1.3187e+07	1.34282e+07	2.07549e+07	1.76335e+07	1.20459e+07	9.00758e+06	7.92595e+06	1.20716e+07	2.12072e+07	1.53365e+07	1.26661e+07	1.39958e+07	7.63522e+06	1.24042e+07	1.5412e+07	1.13182e+07
Tryptophyl-Valine	HMDB0029096	0	0	Organic acids and derivatives	Carboxylic acids and derivatives	0.602299	B(iii)			45.3008	304.161	forward	4.28767e+07	4.11982e+07	4.72896e+07	5.18717e+07	9.20651e+07	4.6405e+07	9.4977e+07	4.56432e+07	4.52272e+07	4.67581e+07	5.86837e+07	4.75702e+07	7.7944e+07	5.57026e+07	9.26149e+07	5.75931e+07	5.67412e+07	5.67057e+07
Linoleamide	HMDB0062656	3072-13-7	0	Lipids and lipid-like molecules	Fatty Acyls	0.602	B(iii)			527.868	280.263	forward	1.97518e+06	4.7884e+06	3.03828e+06	2.70683e+06	4.71742e+06	5.4416e+06	5.59923e+06	7.78598e+06	4.15813e+06	3.30413e+06	3.62404e+06	3.8911e+06	4.65414e+06	4.79144e+06	6.70856e+06	4.19212e+06	4.07886e+06	4.03934e+06
10beta-12,13-Dinor-8-oxo-6-eremophilen-11-al	HMDB0037604	348119-86-8	0	Organic oxygen compounds	Organooxygen compounds	0.601439	B(iii)			306.319	207.149	forward	612815	1.06107e+06	986580	781469	1.11284e+06	5.74466e+06	861918	868771	1.01173e+06	1.46899e+06	738275	1.0893e+06	1.09446e+06	762176	640440	970064	657390	1.18326e+06
ent-6R,16bOH,17-Trihydroxy-7-oxo-6,7-seco-19,6-kauranolide 6-O-glucoside	HMDB0038546	132242-50-3	0	Lipids and lipid-like molecules	Prenol lipids	0.599708	B(iii)			215.891	529.262	forward	3.9616e+06	7.34306e+06	6.82219e+06	6.59133e+06	8.11851e+06	7.40907e+06	7.17618e+06	5.12324e+06	4.458e+06	6.41799e+06	4.71794e+06	6.75797e+06	1.01781e+07	7.28519e+06	2.06076e+06	8.75025e+06	6.4814e+06	6.67461e+06
Glutamyllysine	HMDB0004207	5891-53-2	0	Organic acids and derivatives	Carboxylic acids and derivatives	0.599075	B(iii)			154.312	276.155	forward	9.89378e+06	4.3834e+06	8.65875e+06	1.04453e+07	4.23072e+06	9.20313e+06	6.47873e+06	7.09527e+06	8.13659e+06	7.04293e+06	7.85376e+06	6.42717e+06	1.11048e+07	9.94225e+06	9.3872e+06	8.50959e+06	8.2503e+06	7.54919e+06
7-Hydroxymethyl-12-methylbenz[a]anthracene	HMDB0060419	0	0	Benzenoids	Phenanthrenes and derivatives	0.598837	B(iii)			294.622	273.123	forward	2.10169e+06	1.7409e+06	2.90776e+06	2.5859e+06	1.80059e+06	2.93573e+06	2.13912e+06	3.68514e+06	2.45079e+06	3.00904e+06	3.421e+06	1.40568e+06	2.9868e+06	2.64594e+06	2.17778e+06	2.5727e+06	2.43508e+06	2.41074e+06
2-Ethoxynaphthalene	#N/A	#N/A	#N/A	#N/A	#N/A	0.596509	B(iii)			344.727	173.096	forward	5.21027e+06	2.73377e+06	9.1145e+06	8.20551e+06	835010	1.24991e+07	1.23563e+06	1.98773e+07	8.11761e+06	8.77662e+06	6.01081e+06	1.03876e+06	9.17208e+06	1.19251e+07	4.61608e+06	1.34993e+07	8.33207e+06	3.69383e+06
N-Methylschinifoline	#N/A	#N/A	#N/A	#N/A	#N/A	0.596408	B(iii)			668.114	256.13	forward	7.48388e+06	5.82631e+06	6.59049e+06	6.19068e+06	7.59235e+06	7.60451e+06	6.06106e+06	7.91491e+06	6.44235e+06	1.09646e+07	1.05777e+07	8.9039e+06	4.86202e+06	6.28364e+06	8.89209e+06	1.28448e+07	7.48618e+06	3.70575e+06
Tetrahydroaldosterone-3-glucuronide	HMDB0010357	20605-81-6	0	0	0	0.596389	B(iii)			201.831	541.249	forward	1.07651e+06	512690	1.33665e+06	1.37308e+06	359044	1.31224e+06	791095	3.35431e+06	897853	1.25455e+06	1.16846e+06	952312	541555	1.12907e+06	1.1418e+06	1.11395e+06	1.2083e+06	827555
Porphobilinogen	HMDB0000245	487-90-1	C00931	Organic nitrogen compounds	Organonitrogen compounds	0.735923	B(iii)			114.66	225.088	forward	2.88232e+08	2.85333e+08	1.59332e+08	2.38332e+08	2.78754e+08	2.39718e+08	3.24003e+08	2.7745e+08	3.79481e+08	1.81988e+08	3.36966e+08	2.52063e+08	5.3086e+08	2.33208e+08	4.59813e+08	3.94239e+08	3.59165e+08	2.47152e+08
2,2-Bis[4-(2,3-epoxypropoxy)phenyl]propane	HMDB0032737	1675-54-3	C14348	Benzenoids	Benzene and substituted derivatives	0.594593	B(iii)			187.559	341.182	forward	5.5232e+07	5.80273e+07	6.92582e+07	7.77705e+07	5.86095e+07	7.14595e+07	6.06215e+07	6.67116e+07	6.76266e+07	7.59822e+07	6.06531e+07	7.61751e+07	8.10974e+07	7.95346e+07	6.46938e+07	6.16603e+07	6.30142e+07	7.12676e+07
APC	HMDB0060661	0	0	Alkaloids and derivatives	Camptothecins	0.594341	B(iii)			461.184	619.284	forward	2.3777e+06	2.9966e+06	1.33632e+06	1.50484e+06	2.48559e+06	2.71878e+06	1.8758e+06	798215	2.0177e+06	758181	2.24477e+06	3.45554e+06	1.80651e+06	1.66226e+06	3.00671e+06	2.22682e+06	2.27584e+06	2.20267e+06
2,3-Diethyl-5-methylpyrazine	HMDB0041345	18138-04-0	0	Organoheterocyclic compounds	Diazines	0.594307	B(iii)			207.99	151.123	forward	1.43176e+06	1.97865e+06	2.51866e+06	2.27214e+06	2.68082e+06	3.09396e+06	2.79042e+06	2.74131e+06	2.57425e+06	2.03292e+06	3.30657e+06	2.4933e+06	3.35383e+06	3.23884e+06	2.20793e+06	2.368e+06	2.75905e+06	2.89046e+06
Cinnzeylanine	HMDB0036011	62203-47-8	0	0	0	0.594033	B(iii)			266.303	427.234	forward	118582	8.89974e+06	382248	281004	9.39045e+06	222923	1.04357e+07	2.02419e+06	244456	1.14352e+06	2.55345e+06	1.0892e+07	478496	442391	97913.7	2.70312e+06	2.54127e+06	2.39161e+06
1-Palmitoylglycerophosphoinositol	HMDB0061695	0	0	Lipids and lipid-like molecules	Glycerophospholipids	0.593814	B(iii)			480.914	573.303	forward	1.23528e+06	842051	887329	696970	679757	3.11593e+06	1.09047e+06	694169	848431	1.53348e+06	1.07539e+06	2.31319e+06	1.27893e+06	881956	2.03263e+06	966852	866121	1.00082e+06
2,3-Dihydro-5-(3-hydroxypropanoyl)-1H-pyrrolizine	HMDB0040021	97073-09-1	0	Organoheterocyclic compounds	Pyrrolizines	0.593585	B(iii)			311.323	180.102	forward	1.7276e+07	1.51079e+07	1.97229e+07	1.77699e+07	1.39929e+07	2.19352e+07	1.30688e+07	2.0007e+07	1.55404e+07	1.70882e+07	2.14e+07	1.5839e+07	1.81498e+07	1.82807e+07	1.49576e+07	1.8035e+07	1.8419e+07	1.80009e+07
Capsicum annuum Fluorescent chlorophyll catabolite	HMDB0035528	0	0	Organoheterocyclic compounds	Tetrapyrroles and derivatives	0.593478	B(iii)			198.849	629.288	forward	3.06616e+06	3.28152e+06	8.36976e+06	5.58467e+06	3.1726e+06	4.87439e+06	1.95633e+06	7.8343e+06	4.44538e+06	4.64511e+06	5.42217e+06	3.12711e+06	4.25407e+06	4.75707e+06	3.63856e+06	4.5099e+06	4.21211e+06	5.51123e+06
Isovalerylglycine	HMDB0000678	16284-60-9	0	Organic acids and derivatives	Carboxylic acids and derivatives	0.593049	B(iii)			192.64	158.082	forward	2.53675e+07	6.27608e+07	4.13924e+07	3.59084e+07	5.02035e+07	3.12533e+07	6.00384e+07	3.9922e+07	3.59604e+07	2.82761e+07	5.52341e+07	1.08874e+08	4.2763e+07	3.96557e+07	3.52489e+07	4.617e+07	4.49465e+07	4.70624e+07
5,10-Methenyltetrahydrofolic acid	HMDB0001354	7444-29-3	C00445	Organoheterocyclic compounds	Pteridines and derivatives	0.591689	B(iii)			378.216	456.155	forward	3.05852e+06	456617	2.08268e+06	2.44802e+06	345033	3.15295e+06	732151	1.82501e+06	2.96887e+06	2.14862e+06	2.09874e+06	405165	3.18187e+06	3.28279e+06	2.71223e+06	2.07534e+06	1.90102e+06	2.15742e+06
Aspartyl-Tryptophan	HMDB0028764	0	0	Organic acids and derivatives	Carboxylic acids and derivatives	0.587925	B(iii)			82.6866	320.127	forward	4.31531e+06	1.15372e+07	7.062e+06	7.07165e+06	1.26821e+07	7.61953e+06	9.2036e+06	4.96536e+06	5.18601e+06	7.38437e+06	5.62224e+06	1.79627e+07	5.27911e+06	7.97602e+06	4.75212e+06	7.81195e+06	6.61648e+06	1.01582e+07
Matsutakic acid A	#N/A	#N/A	#N/A	#N/A	#N/A	0.587775	B(iii)			702.158	201.114	forward	1.38862e+07	1.05552e+07	1.05012e+07	1.11604e+07	8.76496e+06	1.43311e+07	9.26536e+06	1.47514e+07	2.10784e+07	1.97322e+07	1.37749e+07	1.48401e+07	1.00915e+07	1.80564e+07	1.51439e+07	8.06522e+06	7.3727e+06	2.38342e+07
cis-Goniothalamicin	#N/A	#N/A	#N/A	#N/A	#N/A	0.587677	B(iii)			622.847	597.488	forward	604847	4.53314e+06	2.44675e+06	3.66832e+06	9.1272e+06	1.62261e+06	9.81858e+06	1.49289e+06	2.68571e+06	1.43267e+06	4.2157e+06	5.51048e+06	2.85963e+06	2.33932e+06	1.94078e+06	3.65704e+06	7.59017e+06	1.41692e+06
N-Acetyldopamine	#N/A	#N/A	#N/A	#N/A	#N/A	0.587502	B(iii)			101.394	196.097	forward	1.68782e+07	3.05164e+07	2.75156e+07	1.41894e+07	3.98236e+07	2.76937e+07	5.79678e+07	1.2069e+07	2.31062e+07	1.17618e+07	1.47953e+07	5.94636e+07	2.7987e+07	3.16103e+07	3.96702e+07	3.35661e+07	2.8377e+07	1.65076e+07
Xanthoxylin	HMDB0029645	90-24-4	C10726	Organic oxygen compounds	Organooxygen compounds	0.587101	B(iii)			279.306	195.066	forward	3.695e+07	2.50947e+06	1.87577e+07	2.18092e+07	3.39458e+06	3.09392e+07	4.40322e+06	1.77361e+07	2.38394e+07	1.49498e+07	1.47482e+07	3.37561e+06	2.66596e+07	2.4736e+07	2.90199e+07	1.86915e+07	1.93914e+07	1.86036e+07
Prednisolone	HMDB0014998	50-24-8	0	Lipids and lipid-like molecules	Steroids and steroid derivatives	0.528101	B(iii)			693.115	181.108	forward	2.94443e+07	1.30934e+07	2.0958e+07	2.59801e+07	2.2487e+07	1.98652e+07	2.5638e+07	2.25222e+07	2.58446e+07	4.34287e+07	2.7172e+07	2.12397e+07	2.44241e+07	2.03525e+07	2.5385e+07	2.41203e+07	2.50032e+07	1.95223e+07
3,4-Dihydro-6-hydroxy-2,5,7,8-tetramethyl-2H-1-benzopyran-2-carboxylic acid	HMDB0038804	56305-04-5	0	Organoheterocyclic compounds	Benzopyrans	0.58677	B(iii)			349.89	249.113	forward	431221	95154.6	750096	445110	282500	1.40178e+06	166087	823913	709283	704333	639234	159859	814308	1.03058e+06	799077	576214	600724	587078
Neolinustatin	HMDB0038482	72229-42-6	0	Organic oxygen compounds	Organooxygen compounds	0.586559	B(iii)			219.577	422.157	forward	1.45618e+06	3.08813e+06	1.43669e+06	1.92243e+06	2.8745e+06	1.73442e+06	3.55162e+06	1.45503e+06	1.54968e+06	1.30466e+06	2.52145e+06	4.83818e+06	2.33113e+06	1.92322e+06	1.99746e+06	2.06735e+06	2.10604e+06	2.40301e+06
alpha-Mangostin	HMDB0035796	1551491	C10080	Organoheterocyclic compounds	Benzopyrans	0.586473	B(iii)			219.127	409.173	forward	1.04569e+06	3.02729e+06	1.14148e+06	1.12609e+06	3.04848e+06	1.79566e+06	4.99451e+06	887845	1.27208e+06	1.35657e+06	863612	5.12768e+06	1.8694e+06	1.5947e+06	1.87836e+06	1.3104e+06	1.91437e+06	1.55167e+06
Gibberellin A120	HMDB0038013	59102-35-1	0	Lipids and lipid-like molecules	Prenol lipids	0.58602	B(iii)			74.6758	315.166	forward	4.26319e+06	6.469e+06	4.29355e+06	3.90457e+06	1.13266e+07	4.37947e+06	8.07551e+06	6.36207e+06	6.13326e+06	4.15574e+06	6.07616e+06	1.48221e+07	6.52785e+06	4.90315e+06	6.41669e+06	8.25198e+06	6.87206e+06	5.23496e+06
5,10-Methylene-THF	#N/A	#N/A	#N/A	#N/A	#N/A	0.58537	B(iii)			75.1264	458.187	forward	1.30263e+06	1.45001e+06	468486	950436	1.14134e+07	2.02697e+06	1.00978e+07	1.2548e+06	1.70785e+06	1.38551e+06	1.49821e+06	1.04967e+06	6.74642e+06	1.11019e+06	3.63322e+06	2.42009e+06	6.81844e+06	2.24552e+06
Cyprodinil	HMDB0034853	121552-61-2	C10914	Benzenoids	Benzene and substituted derivatives	0.585073	B(iii)			105.359	226.129	forward	8.89379e+06	764867	1.06652e+07	9.65648e+06	1.61621e+06	7.15133e+06	1.69539e+06	1.12432e+07	5.64958e+06	9.50264e+06	7.81451e+06	1.37407e+06	2.9177e+06	5.97748e+06	3.60578e+06	4.82677e+06	5.00963e+06	5.90679e+06
1,4-Dimethoxybenzene	HMDB0029671	150-78-7	0	Benzenoids	Benzene and substituted derivatives	0.58469	B(iii)			470.43	139.075	forward	6.11931e+06	2.46961e+06	5.09177e+06	6.09754e+06	2.56288e+06	4.92279e+06	4.26908e+06	3.90585e+06	4.77211e+06	7.64231e+06	4.15757e+06	2.44505e+06	5.02365e+06	3.8074e+06	9.3472e+06	4.30311e+06	4.01229e+06	3.98635e+06
(3beta,22E,24R)-Ergosta-4,6,8(14),22-tetraen-3-ol	#N/A	#N/A	#N/A	#N/A	#N/A	0.583066	B(iii)			772.123	395.33	forward	6.74325e+06	6.43695e+06	3.25802e+06	5.54362e+06	7.14244e+06	1.18208e+07	1.6122e+07	9.01445e+06	1.1109e+07	5.81655e+06	3.55582e+06	6.18209e+06	6.02028e+06	9.12896e+06	8.5447e+06	1.47666e+07	4.88995e+06	3.02082e+06
Harmaline	#N/A	#N/A	#N/A	#N/A	#N/A	0.581944	B(iii)			83.8507	215.114	forward	6.54898e+06	5.96986e+07	3.1639e+07	3.56029e+07	6.61229e+07	3.57806e+07	5.57555e+07	1.00892e+07	2.6188e+07	3.02411e+07	3.37803e+07	7.76656e+07	8.89998e+06	3.5947e+07	8.00881e+06	3.45635e+07	8.6341e+06	4.31666e+07
Sesartemin	HMDB0038931	77394-27-5	0	Lignans, neolignans and related compounds	Furanoid lignans	0.581625	B(iii)			103.916	431.166	forward	1.11065e+06	1.44302e+06	521618	409504	1.53144e+06	500684	1.49839e+06	816597	669950	440722	1.04297e+06	2.29662e+06	843980	789437	959685	1.28174e+06	1.03199e+06	708451
Oleoside dimethyl ester	#N/A	#N/A	#N/A	#N/A	#N/A	0.581565	B(iii)			177.318	419.154	forward	448781	869988	226918	567044	672125	171574	849063	424320	601431	252293	321191	497453	970483	513754	983167	431886	473527	198819
Kentsin	HMDB0005776	56767-30-7	0	Organic acids and derivatives	Carboxylic acids and derivatives	0.581438	B(iii)			195.551	501.303	forward	1.01097e+06	241749	1.07991e+06	1.1477e+06	507491	664570	444879	651322	769096	711562	748336	305286	828326	1.2139e+06	877782	532115	593815	676343
Argenteane	#N/A	#N/A	#N/A	#N/A	#N/A	0.581412	B(iii)			234.852	655.34	forward	4.72179e+06	498475	2.1003e+06	2.56392e+06	563882	3.96877e+06	691019	3.72454e+06	2.72187e+06	994567	3.9865e+06	516573	1.67813e+06	2.26465e+06	3.64318e+06	2.09596e+06	2.94811e+06	1.19281e+06
Cucurbitacin B	HMDB0034927	6199-67-3	C08794	Lipids and lipid-like molecules	Steroids and steroid derivatives	0.578875	B(iii)			487.54	557.311	forward	315749	252738	725451	696519	546657	573027	2.30968e+06	558400	494824	1.53031e+06	1.26033e+06	647475	337901	451163	454225	529307	550728	601636
Benzofuran	#N/A	#N/A	#N/A	#N/A	#N/A	0.578626	B(iii)			81.7434	119.049	forward	2.24294e+07	6.52649e+07	7.02738e+06	6.8845e+06	1.11746e+08	3.70053e+06	1.37554e+08	5.24788e+07	2.01213e+07	1.14125e+07	7.17355e+06	1.82665e+07	3.29659e+07	5.14787e+06	2.11042e+07	7.64459e+06	5.40615e+07	9.8275e+06
2-(4-Methyl-5-thiazolyl)ethyl decanoate	#N/A	#N/A	#N/A	#N/A	#N/A	0.578608	B(iii)			735.497	298.177	forward	5.44452e+06	7.74062e+06	7.05027e+06	5.14217e+06	5.04695e+06	7.27117e+06	6.50249e+06	7.30032e+06	6.04174e+06	8.88965e+06	5.2188e+06	9.86223e+06	8.96576e+06	5.32526e+06	8.77016e+06	6.74961e+06	2.49795e+07	5.86036e+06
Levocetirizine	HMDB0240226	130018-77-8	0	Benzenoids	Benzene and substituted derivatives	0.578021	B(iii)			257.816	387.149	forward	270826	0	830272	832357	0	383279	29879.8	2.74634e+06	243627	807139	1.93021e+06	0	687967	1.22082e+06	0	694937	730454	579573
Vanillin acetate	HMDB0029663	881-68-5	0	Benzenoids	Phenol esters	0.577763	B(iii)			152.983	195.065	forward	3.25057e+07	5.4628e+07	2.91202e+07	3.02784e+07	5.89007e+07	3.48682e+07	3.56186e+07	3.82709e+07	4.96527e+07	2.59909e+07	2.57331e+07	3.9039e+07	7.18865e+07	3.87344e+07	3.53065e+07	3.51314e+07	5.18729e+07	3.21338e+07
Prolylhydroxyproline	#N/A	#N/A	#N/A	#N/A	#N/A	0.999725	B(ii)			671.41	227.105	forward	4.60239e+07	2.1706e+07	3.84106e+07	3.81465e+07	3.99853e+07	5.87086e+07	4.22093e+07	5.25133e+07	1.77695e+08	5.18615e+07	4.08443e+07	4.48824e+07	3.56957e+07	2.44659e+07	3.68296e+07	4.09728e+07	3.45086e+07	1.05749e+08
N-Acetylcadaverine	HMDB0002284	32343-73-0	0	Organic acids and derivatives	Carboxylic acids and derivatives	0.576319	B(iii)			49.8295	145.134	forward	1.10804e+08	0	5.87143e+07	6.22651e+07	0	6.70062e+07	0	3.23673e+07	4.57959e+07	8.15252e+07	5.60486e+07	1.66909e+07	7.53535e+07	6.30823e+07	7.48471e+07	4.28563e+07	4.79393e+07	4.86925e+07
Hippuric acid	HMDB0000714	495-69-2	C01586	Benzenoids	Benzene and substituted derivatives	0.575919	B(iii)			167.361	180.063	forward	1.34921e+07	1.06032e+07	1.00634e+07	1.22364e+07	9.72885e+06	7.84452e+06	1.1961e+07	1.84241e+07	1.31446e+07	1.09068e+07	1.03811e+07	4.97135e+06	1.5756e+07	9.2794e+06	7.88495e+06	8.10076e+06	1.21799e+07	7.51948e+06
2-O-p-Coumaroylhydroxycitric acid	#N/A	#N/A	#N/A	#N/A	#N/A	0.575774	B(iii)			711.217	355.069	forward	1.16245e+07	8.65902e+06	1.34964e+07	1.1963e+07	1.40377e+07	9.48589e+06	1.00345e+07	1.64535e+07	9.17603e+06	1.51428e+07	1.06102e+07	1.12113e+07	8.30035e+06	1.15239e+07	1.36523e+07	4.77505e+07	2.82876e+07	2.13101e+07
Norambreinolide	HMDB0035293	564-20-5	0	Organoheterocyclic compounds	Naphthofurans	0.575332	B(iii)			481.084	251.2	forward	1.14361e+06	1.02264e+06	927645	1.18838e+06	746864	701004	578414	527720	979191	1.22391e+06	462810	594875	1.09996e+06	882715	2.04008e+06	827221	708974	684780
Trandolaprilat	#N/A	#N/A	#N/A	#N/A	#N/A	0.575198	B(iii)			190.02	403.23	forward	8.68431e+06	9.05677e+06	1.19555e+07	1.26804e+07	4.21737e+06	9.46905e+06	4.35562e+06	6.45478e+06	8.91364e+06	9.83301e+06	7.49674e+06	879757	8.87483e+06	7.37193e+06	3.9621e+06	5.88674e+06	6.50309e+06	3.10398e+06
3-Epigibberellin A1	HMDB0040944	1166-98-9	0	Lipids and lipid-like molecules	Prenol lipids	0.575008	B(iii)			80.6214	349.16	forward	3.19182e+06	6.84472e+06	3.4223e+06	4.15049e+06	4.53408e+06	4.79593e+06	4.74714e+06	4.17153e+06	2.49483e+06	3.89717e+06	5.16473e+06	9.3057e+06	3.76166e+06	4.50754e+06	2.96982e+06	4.79249e+06	3.30202e+06	5.98392e+06
Lipoxin A4	HMDB0004385	89663-86-5	C06314	Lipids and lipid-like molecules	Fatty Acyls	0.574993	B(iii)			195.594	375.224	forward	3.56531e+06	4.35132e+06	2.9146e+06	4.51114e+06	4.14087e+06	4.83898e+06	5.21102e+06	3.05268e+06	2.98231e+06	4.67746e+06	4.2502e+06	3.81475e+06	3.46822e+06	5.07773e+06	2.69039e+06	4.70443e+06	3.69045e+06	5.44431e+06
2,5-Dimethyl-3(2H)-furanone	HMDB0032233	14400-67-0	0	Organoheterocyclic compounds	Dihydrofurans	0.573819	B(iii)			71.4882	113.06	forward	2.5965e+07	6.50783e+07	5.42063e+07	3.55196e+07	5.28255e+07	6.17931e+07	6.88184e+07	8.39742e+07	2.61409e+07	3.24861e+07	2.03759e+07	6.49212e+07	6.0127e+07	6.19055e+07	3.3629e+07	5.26793e+07	4.40879e+07	5.2104e+07
L-glycyl-L-hydroxyproline	HMDB0011173	0	0	Organic acids and derivatives	Carboxylic acids and derivatives	0.573709	B(iii)			199.095	189.087	forward	3.26048e+07	2.55077e+07	2.93142e+07	3.77921e+07	2.53252e+07	4.13329e+07	4.0097e+07	3.14953e+07	4.00997e+07	3.29626e+07	3.3101e+07	2.86683e+07	4.81345e+07	4.43668e+07	4.41048e+07	3.33095e+07	3.50366e+07	3.50603e+07
Limocitrin	HMDB0029516	489-33-8	0	Phenylpropanoids and polyketides	Flavonoids	0.573173	B(iii)			398.502	345.062	forward	360347	243942	193031	396141	339636	286686	360435	466519	265834	311023	351219	315881	193977	240564	193088	315906	301689	296441
Benzoyl phosphate	HMDB0060440	0	0	Benzenoids	Benzene and substituted derivatives	0.573085	B(iii)			115.358	203.008	forward	3.38402e+07	3.66377e+07	1.93956e+07	1.3686e+07	4.19837e+07	4.23013e+07	2.59784e+07	3.47058e+07	2.27274e+07	4.2974e+07	2.85824e+07	3.00418e+07	2.13833e+07	4.04035e+07	1.18725e+07	1.16858e+07	1.01794e+07	1.19896e+07
Hematoporphyrin IX	#N/A	#N/A	#N/A	#N/A	#N/A	0.572848	B(iii)			186.309	599.278	forward	1.24119e+06	411522	1.20495e+06	1.30476e+06	341434	1.65892e+06	98589.6	1.22874e+06	819157	893917	1.38636e+06	688863	1.09739e+06	1.00599e+06	1.37781e+06	824235	293369	1.08663e+06
7-Aminoflunitrazepam	HMDB0041818	34084-50-9	0	Organoheterocyclic compounds	Benzodiazepines	0.572844	B(iii)			137.792	284.124	forward	1.65932e+07	2.17088e+07	2.4452e+07	2.98218e+07	2.65901e+07	2.06706e+07	3.94628e+07	1.6653e+07	1.02703e+07	1.77744e+07	3.28387e+07	3.8723e+07	1.01854e+07	2.38281e+07	1.66787e+07	2.07511e+07	2.32118e+07	2.48357e+07
Armillaric acid	HMDB0037040	129251-06-5	0	Lipids and lipid-like molecules	Prenol lipids	0.570569	B(iii)			87.1957	417.198	forward	4.88053e+06	8.73096e+06	4.07541e+06	3.63962e+06	1.01471e+07	4.12245e+06	9.56676e+06	3.72489e+06	4.35009e+06	3.14354e+06	5.63683e+06	1.05069e+07	3.63707e+06	4.98044e+06	5.20026e+06	5.4123e+06	6.28892e+06	4.40737e+06
Lysyl-Glycine	HMDB0028951	0	0	Organic acids and derivatives	Carboxylic acids and derivatives	0.570415	B(iii)			39.6647	204.134	forward	1.71388e+07	3.84111e+07	2.54641e+07	3.02607e+07	4.97479e+07	3.33311e+07	6.32713e+07	2.79764e+07	3.26589e+07	3.43434e+07	2.22291e+07	6.97775e+07	3.64973e+07	3.36638e+07	3.33937e+07	2.57129e+07	2.65433e+07	3.48068e+07
Indolepyruvate	#N/A	#N/A	#N/A	#N/A	#N/A	0.570285	B(iii)			89.63	204.063	forward	7.23312e+06	1.51505e+07	1.1715e+07	9.54219e+06	1.5267e+07	7.66367e+06	1.69818e+07	1.13639e+07	4.71464e+06	1.60132e+07	1.17249e+07	1.78269e+07	3.82141e+06	8.40514e+06	4.16064e+06	1.12446e+07	6.41763e+06	1.31673e+07
Cadabicilone	HMDB0037559	14804-47-8	0	Lipids and lipid-like molecules	Prenol lipids	0.570285	B(iii)			448.454	251.164	forward	737880	477440	771497	820729	881536	681288	593530	771514	780319	783243	698736	576660	636378	523135	519391	735372	666977	683209
Macrophorin B	#N/A	#N/A	#N/A	#N/A	#N/A	0.569007	B(iii)			133.131	375.223	forward	5.62251e+06	4.27178e+06	4.43294e+06	5.4832e+06	9.30523e+06	4.86094e+06	5.23943e+06	6.37565e+06	6.04364e+06	3.9552e+06	4.76256e+06	1.42332e+07	1.08989e+07	1.0089e+07	1.25379e+07	9.07333e+06	1.06581e+07	4.4269e+06
Cinncassiol C1 19-glucoside	#N/A	#N/A	#N/A	#N/A	#N/A	0.56895	B(iii)			81.7278	543.241	forward	952550	656772	1.49862e+06	1.3566e+06	1.76294e+06	1.28541e+06	2.18117e+06	338012	1.29173e+06	2.56534e+06	479517	701151	1.90249e+06	1.02868e+06	1.94142e+06	450513	1.14107e+06	3.03125e+06
Neohesperidin dihydrochalcone	HMDB0030542	20702-77-6	0	Phenylpropanoids and polyketides	Flavonoids	0.568287	B(iii)			308.964	613.223	forward	1.11791e+06	959626	1.05299e+06	1.18592e+06	1.0348e+06	813280	800313	1.14855e+06	884486	1.64323e+06	1.59853e+06	967045	946780	1.27066e+06	481779	1.17832e+06	1.08827e+06	1.07119e+06
N-Phenylacetylphenylalanine	#N/A	#N/A	#N/A	#N/A	#N/A	0.568153	B(iii)			140.179	282.11	forward	6.08861e+06	2.35856e+07	1.61412e+07	2.02725e+07	1.11013e+07	2.91637e+07	1.19351e+07	1.54278e+07	7.26627e+06	1.97932e+07	2.05399e+07	2.67684e+07	1.05316e+07	2.31437e+07	7.71767e+06	1.93132e+07	8.11568e+06	3.33151e+07
Erythroskyrin	HMDB0030464	4987-27-3	0	Organoheterocyclic compounds	Furofurans	0.567451	B(iii)			225.209	456.245	forward	9.10335e+06	6.22046e+06	8.23762e+06	7.70882e+06	4.57394e+06	1.25704e+07	7.04039e+06	8.15196e+06	8.13339e+06	6.24239e+06	7.6475e+06	3.93732e+06	8.99222e+06	8.49911e+06	1.38386e+07	6.898e+06	1.12326e+07	8.66044e+06
Angeloylsenkyunolide F	HMDB0039858	112899-64-6	0	Organoheterocyclic compounds	Isobenzofurans	0.56683	B(iii)			538.144	289.143	forward	4.12773e+06	464928	4.63573e+06	3.9625e+06	430658	3.62776e+06	402997	487703	3.29373e+06	5.65999e+06	4.71205e+06	291514	529206	4.89015e+06	2.55736e+06	4.15015e+06	3.16357e+06	3.62306e+06
2-Hydroxycinnamic acid	#N/A	#N/A	#N/A	#N/A	#N/A	0.566716	B(iii)			83.3013	165.055	forward	1.31055e+08	2.7251e+08	3.5898e+07	3.05084e+07	4.67725e+08	2.12394e+07	5.87326e+08	2.26533e+08	9.36248e+07	5.43689e+07	1.6495e+08	8.50255e+07	1.51307e+08	2.30749e+07	1.25362e+08	2.30368e+08	2.307e+08	5.02455e+07
Omeprazole sulfone	HMDB0014012	88546-55-8	0	Organoheterocyclic compounds	Benzimidazoles	0.565581	B(iii)			196.001	362.111	forward	6.77045e+06	6.25278e+06	3.9339e+06	4.63617e+06	4.64436e+06	4.986e+06	7.9497e+06	5.01326e+06	4.59474e+06	7.27211e+06	3.89e+06	3.91114e+06	7.92903e+06	5.10298e+06	5.19986e+06	5.44479e+06	4.37991e+06	6.72348e+06
Heteroartonin A	#N/A	#N/A	#N/A	#N/A	#N/A	0.565354	B(iii)			114.915	453.198	forward	5.10856e+06	7.14866e+06	2.10707e+06	3.62291e+06	5.21622e+06	4.11933e+06	1.04345e+07	4.55184e+06	6.96802e+06	2.80059e+06	2.8039e+06	3.88095e+06	1.10561e+07	4.16942e+06	8.80814e+06	2.45021e+06	7.72205e+06	4.47084e+06
Merodesmosine	HMDB0030407	17096-97-8	0	Organic acids and derivatives	Carboxylic acids and derivatives	0.564224	B(iii)			58.7556	403.255	forward	2.20768e+06	1.32903e+07	2.84488e+06	2.8619e+06	1.02138e+07	2.80797e+06	7.40383e+06	2.58261e+06	2.69387e+06	3.13821e+06	3.84442e+06	1.15679e+07	2.16885e+06	2.97049e+06	2.46953e+06	4.83362e+06	4.18831e+06	5.12369e+06
(R)-2-Acetoxy-p-mentha-1,8-diene	HMDB0037389	0	0	Lipids and lipid-like molecules	Prenol lipids	0.562525	B(iii)			470.433	195.138	forward	1.19882e+07	3.82203e+06	1.17089e+07	1.25131e+07	4.65386e+06	8.91786e+06	9.23598e+06	6.77885e+06	7.60816e+06	1.75632e+07	5.96014e+06	4.68265e+06	1.03174e+07	5.5572e+06	2.18578e+07	9.35989e+06	8.86002e+06	9.31967e+06
4'-O-Methylkanzonol W	HMDB0032602	0	0	Phenylpropanoids and polyketides	Isoflavonoids	0.56199	B(iii)			101.944	351.122	forward	1.88173e+06	2.17679e+06	1.9855e+06	2.03071e+06	2.69105e+06	1.46874e+06	1.69423e+06	1.82107e+06	1.8428e+06	1.8e+06	2.27849e+06	3.41846e+06	2.1032e+06	1.77608e+06	1.72106e+06	2.29393e+06	1.95452e+06	1.9843e+06
Pyridoxal 5'-phosphate	#N/A	#N/A	#N/A	#N/A	#N/A	0.775421	B(iii)			143.573	248.032	forward	2.70215e+06	9.34052e+06	1.04776e+07	7.43794e+06	1.33841e+07	6.64702e+06	1.49898e+07	1.07487e+07	3.49478e+06	9.43068e+06	7.99812e+06	1.28056e+07	4.78083e+06	6.93448e+06	2.78306e+06	8.49521e+06	5.32425e+06	1.11933e+07
Tyrosine methylester	HMDB0029217	1080-06-4	C03404	Organic acids and derivatives	Carboxylic acids and derivatives	0.560175	B(iii)			121.595	196.097	forward	2.47773e+07	3.5509e+07	2.52212e+07	2.70836e+07	7.32591e+07	2.31477e+07	7.91028e+07	5.0232e+07	3.52344e+07	2.23079e+07	2.38592e+07	9.68541e+07	3.82661e+07	1.87773e+07	2.82131e+07	3.82555e+07	3.48769e+07	3.27383e+07
Methyl 4,6-di-O-galloyl-beta-D-glucopyranoside	HMDB0039180	88847-08-9	0	Phenylpropanoids and polyketides	Tannins	0.559415	B(iii)			55.0431	499.097	forward	878006	1.47814e+06	921282	609251	1.32557e+06	618409	941741	337741	706833	482370	918811	1.71191e+06	677665	764781	677873	1.02021e+06	765606	616992
Pisumionoside	HMDB0039947	371113-06-3	0	Lipids and lipid-like molecules	Prenol lipids	0.559005	B(iii)			453.109	405.209	forward	848366	643259	3.8084e+06	2.27398e+06	119362	2.1262e+06	167625	1.81528e+06	1.3313e+06	1.96662e+06	2.15018e+06	344923	2.51737e+06	2.8096e+06	732515	1.43838e+06	1.45967e+06	1.76852e+06
S-Acetyl dihydroasparagusic acid	#N/A	#N/A	#N/A	#N/A	#N/A	0.558412	B(iii)			885.76	195.018	forward	7.52065e+06	1.00545e+07	9.88612e+06	8.79662e+06	1.03187e+07	7.96845e+06	9.41241e+06	1.15057e+07	9.43793e+06	9.06618e+06	1.09231e+07	8.50739e+06	1.15202e+07	8.59365e+06	1.09052e+07	3.85185e+07	1.50055e+07	1.16787e+07
Plantagonine	HMDB0033482	21857-97-6	0	Organoheterocyclic compounds	Pyridines and derivatives	0.557923	B(iii)			272.719	178.086	forward	5.25551e+06	5.5618e+06	6.23577e+06	6.33971e+06	3.28153e+06	7.14886e+06	1.18074e+07	6.35805e+06	6.58281e+06	6.20289e+06	5.8655e+06	3.0218e+06	6.03018e+06	6.77612e+06	5.56622e+06	5.54826e+06	5.87406e+06	5.80194e+06
alpha-Terpinyl pentanoate	HMDB0032054	14481-55-1	0	Lipids and lipid-like molecules	Prenol lipids	0.557882	B(iii)			476.149	239.2	forward	354633	311738	652843	521896	487933	221014	400553	169896	209078	230927	169780	283706	245379	192495	275873	243948	245888	287108
trans-2-Octenoic acid	HMDB0001568	1871-67-6	0	Lipids and lipid-like molecules	Fatty Acyls	0.55766	B(iii)			306.744	143.107	forward	9.95722e+06	7.14998e+06	1.6031e+07	1.42499e+07	6.29899e+06	1.28899e+07	5.13448e+06	1.82941e+07	9.79351e+06	1.6157e+07	2.16078e+07	6.23798e+06	1.09847e+07	1.36985e+07	1.21991e+07	1.52285e+07	1.47085e+07	1.45254e+07
Rhapontigenin	HMDB0031842	500-65-2	0	Phenylpropanoids and polyketides	Stilbenes	0.556837	B(iii)			465.705	259.099	forward	1.04875e+06	2.32785e+06	2.35693e+06	1.52899e+06	1.09974e+06	1.62227e+06	914525	1.95919e+06	942843	1.67909e+06	2.35471e+06	2.10109e+06	1.37196e+06	1.29349e+06	413283	1.30972e+06	1.34624e+06	1.58029e+06
Humulinone	#N/A	#N/A	#N/A	#N/A	#N/A	0.554757	B(iii)			309.54	287.128	forward	1.17249e+06	1.76315e+06	1.75857e+06	990261	829919	557460	839500	1.46151e+06	626410	6.77724e+06	3.56626e+06	609207	1.6796e+06	1.2668e+06	1.38634e+06	3.57747e+06	1.0612e+06	1.20568e+06
Eupatilin	#N/A	#N/A	#N/A	#N/A	#N/A	0.553228	B(iii)			108.046	343.083	forward	2.0196e+06	1.00635e+06	2.07981e+06	1.91913e+06	131058	2.12856e+06	57204.6	1.0048e+06	2.34833e+06	1.47085e+06	1.5773e+06	1.91836e+06	2.66465e+06	1.95222e+06	280720	1.49916e+06	39313.2	1.85438e+06
Deacetylisovaltrate	#N/A	#N/A	#N/A	#N/A	#N/A	0.553031	B(iii)			112.743	381.186	forward	6.27031e+06	6.66852e+06	7.77248e+06	7.8069e+06	3.04774e+06	9.37425e+06	8.70841e+06	6.56273e+06	7.08194e+06	6.76945e+06	7.77333e+06	1.02442e+07	2.95368e+06	8.27142e+06	7.4573e+06	8.46853e+06	2.66763e+06	8.2001e+06
Arachidonic acid	HMDB0001043	506-32-1	C00219	Lipids and lipid-like molecules	Fatty Acyls	0.552074	B(iii)			463.894	305.247	forward	1.63698e+07	7.89494e+06	4.0738e+07	3.8893e+07	2.92701e+07	1.16025e+07	1.71666e+07	8.91345e+06	9.64186e+06	1.72578e+07	7.01459e+06	4.3833e+06	1.06288e+07	8.02616e+06	1.81876e+07	1.58434e+07	1.60198e+07	1.46492e+07
3-(5-Methyl-2-furanyl)butanal	HMDB0036169	31704-80-0	0	Organoheterocyclic compounds	Heteroaromatic compounds	0.550933	B(iii)			279.024	153.091	forward	1.08461e+06	1.81179e+06	1.86275e+06	1.61994e+06	2.78228e+06	2.14959e+06	2.51114e+06	2.55425e+06	1.61113e+06	2.11398e+06	1.52872e+06	1.75293e+06	1.60252e+06	1.42719e+06	1.20724e+06	1.40842e+06	1.5442e+06	1.48835e+06
Melledonal C	#N/A	#N/A	#N/A	#N/A	#N/A	0.550858	B(iii)			58.6596	481.165	forward	94765.4	341476	305872	391797	270242	472955	453572	244312	249939	423717	115602	420085	299743	445541	286767	489272	214568	387672
Mammea E/BB	HMDB0030814	26477-65-6	0	Phenylpropanoids and polyketides	Coumarins and derivatives	0.550824	B(iii)			197.961	431.213	forward	1.63898e+07	9.06756e+06	3.40328e+07	2.32707e+07	1.12422e+07	2.02141e+07	9.73759e+06	3.27688e+07	1.98681e+07	2.42675e+07	1.41932e+07	1.03947e+07	2.02197e+07	2.39932e+07	1.50378e+07	2.13593e+07	1.86869e+07	1.9957e+07
Ethyl cellulose	HMDB0033370	9004-57-3	0	Organic oxygen compounds	Organooxygen compounds	0.548609	B(iii)			787.127	455.241	forward	1.1564e+06	1.29852e+06	1.25316e+06	1.68087e+06	3.2108e+06	2.24007e+06	3.14693e+06	1.05385e+06	1.3672e+06	1.72749e+06	1.42358e+06	3.45459e+06	1.34704e+06	1.61973e+06	1.86702e+06	2.09083e+06	1.99533e+06	2.52405e+06
13-Nor-6-eremophilene-8,11-dione	HMDB0037606	348119-85-7	0	Lipids and lipid-like molecules	Prenol lipids	0.548419	B(iii)			341.281	221.153	forward	3.29227e+07	2.35823e+07	1.32161e+07	1.07525e+07	1.94392e+07	2.8938e+07	2.0366e+07	6.17464e+06	1.05223e+07	7.44498e+06	3.40988e+07	2.99313e+07	1.3218e+07	1.38378e+07	3.50068e+07	2.11046e+07	2.05115e+07	1.90547e+07
N-(gamma-Glutamyl)ethanolamine	HMDB0039222	2650-74-0	0	Organic acids and derivatives	Carboxylic acids and derivatives	0.548312	B(iii)			46.4318	191.103	forward	1.78778e+08	1.24493e+08	1.37233e+08	1.04901e+08	8.46612e+07	1.32901e+08	1.17017e+08	1.06379e+08	9.33524e+07	1.01721e+08	1.87589e+08	1.29657e+08	9.03577e+07	1.3471e+08	1.26943e+08	1.22106e+08	1.18382e+08	1.1217e+08
Prolylglycine	HMDB0011178	0	0	Organic acids and derivatives	Carboxylic acids and derivatives	0.548218	B(iii)			213.837	173.092	forward	1.36138e+07	1.51482e+07	1.36728e+07	1.76021e+07	1.67684e+07	1.63308e+07	1.44474e+07	2.07662e+07	2.54682e+07	1.45057e+07	1.46753e+07	1.57763e+07	1.9363e+07	2.62375e+07	1.87051e+07	1.60891e+07	1.485e+07	1.7959e+07
Indoleacetaldehyde	HMDB0001190	2591-98-2	C00637	Organoheterocyclic compounds	Indoles and derivatives	0.548104	B(iii)			345.306	158.061	forward	2.53779e+06	2.99846e+06	3.14603e+06	2.72432e+06	3.5665e+06	2.60275e+06	3.90694e+06	3.08645e+06	2.61392e+06	3.26753e+06	2.80909e+06	2.99967e+06	2.68732e+06	2.59904e+06	2.85412e+06	2.976e+06	2.74991e+06	3.32863e+06
N(6)-(1,2-dicarboxyethyl)AMP	#N/A	#N/A	#N/A	#N/A	#N/A	0.5461	B(iii)			792.912	464.081	forward	754584	1.27821e+06	996868	475450	1.26675e+06	349294	1.63601e+06	700127	806436	760571	1.16443e+06	792413	662434	1.18689e+06	333279	1.28916e+06	595822	1.07151e+06
Erythratine	#N/A	#N/A	#N/A	#N/A	#N/A	0.545799	B(iii)			100.043	316.15	forward	2.21665e+06	1.90136e+06	5.52138e+06	7.18224e+06	2.41107e+06	4.8062e+06	2.55976e+06	4.63021e+06	5.34449e+06	4.52329e+06	3.63568e+06	3.94688e+06	4.09386e+06	5.47283e+06	1.70768e+06	3.24279e+06	6.57518e+06	3.05653e+06
Divanillin	HMDB0032245	2092-49-1	0	Benzenoids	Benzene and substituted derivatives	0.545412	B(iii)			106.49	303.086	forward	1.98213e+06	836216	1.80452e+06	2.06941e+06	1.48396e+06	1.40126e+06	292971	1.18394e+06	636234	990684	1.83987e+06	1.75407e+06	2.11778e+06	1.35615e+06	2.21443e+06	1.56175e+06	1.7706e+06	1.76294e+06
Asteltoxin	HMDB0029464	79663-49-3	0	Organoheterocyclic compounds	Furofurans	0.545307	B(iii)			200.572	419.214	forward	684353	690659	821384	594121	260811	495644	459685	355966	523836	438854	805787	793739	1.86047e+06	1.04395e+06	1.07966e+06	534854	866853	977267
Fumitremorgin C	#N/A	#N/A	#N/A	#N/A	#N/A	0.545108	B(iii)			609.33	380.203	forward	991499	96423.5	1.17078e+06	991495	0	677182	0	1.22068e+06	739309	942545	712470	64316	765109	933437	286755	689485	630206	331270
Guanidinosuccinic acid	HMDB0003157	6133-30-8	C03139	Organic acids and derivatives	Carboxylic acids and derivatives	0.544738	B(iii)			312.404	176.071	forward	2.56531e+06	1.36976e+06	2.12748e+06	2.38827e+06	1.3228e+06	2.99055e+06	1.89928e+06	3.22495e+06	2.12699e+06	2.02801e+06	2.62667e+06	1.42643e+06	2.2528e+06	2.73473e+06	2.17163e+06	2.23723e+06	2.48531e+06	2.11196e+06
Corticrocin	HMDB0034384	505-53-3	0	Lipids and lipid-like molecules	Fatty Acyls	0.544515	B(iii)			197.341	247.091	forward	2.52857e+06	3.17e+06	3.00383e+06	3.36858e+06	2.47633e+06	2.64602e+06	4.90048e+06	5.39056e+06	3.03133e+06	3.57248e+06	4.72453e+06	1.38982e+06	3.33805e+06	4.11268e+06	2.47782e+06	3.34785e+06	3.21002e+06	3.08883e+06
Malabaricano	#N/A	#N/A	#N/A	#N/A	#N/A	0.544392	B(iii)			117.278	345.165	forward	3.86449e+06	1.43135e+06	1.34656e+06	5.61481e+06	789278	1.40672e+06	745610	1.20372e+06	6.92792e+06	459148	4.40691e+06	1.30226e+06	6.29752e+06	7.19897e+06	9.25471e+06	2.97653e+06	4.15589e+06	1.50335e+06
Pyridoxine	HMDB0000239	65-23-6	C00314	Organoheterocyclic compounds	Pyridines and derivatives	0.954954	B(ii)			145.885	170.081	forward	4.80311e+07	1.10478e+08	6.77524e+07	5.05961e+07	6.76506e+07	4.90725e+07	1.04587e+08	9.70206e+07	4.52853e+07	6.21245e+07	8.94747e+07	7.17064e+07	5.98775e+07	5.98098e+07	3.41249e+07	6.46239e+07	5.95584e+07	6.31712e+07
3-Methylbutyl formate	HMDB0034163	110-45-2	C12293	Organic acids and derivatives	Carboxylic acids and derivatives	0.541748	B(iii)			267.578	117.091	forward	2.18112e+06	2.90243e+06	2.23696e+06	2.27379e+06	2.95118e+06	2.12442e+06	3.03947e+06	2.42727e+06	2.44163e+06	2.4563e+06	2.06868e+06	2.97669e+06	2.06864e+06	2.38613e+06	1.8692e+06	773100	956434	1.00754e+06
Trigoforin	HMDB0029495	14002-93-8	0	Phenylpropanoids and polyketides	Coumarins and derivatives	0.541403	B(iii)			379.427	189.091	forward	2.97529e+06	940434	4.73815e+06	3.12717e+06	541396	5.13289e+06	709943	3.54743e+06	4.24092e+06	3.16853e+06	1.96755e+06	1.15682e+06	3.99088e+06	3.10481e+06	1.97539e+06	2.98666e+06	2.96944e+06	2.81274e+06
Phosphocreatinine	HMDB0041624	0	0	Organic acids and derivatives	Carboxylic acids and derivatives	0.54117	B(iii)			40.7959	194.033	forward	1.38974e+08	9.00764e+07	1.74336e+08	1.70033e+08	4.66799e+07	1.62616e+08	2.85171e+07	1.64496e+08	1.47449e+08	1.42872e+08	2.08158e+08	1.68548e+07	1.84916e+08	2.01772e+08	1.76662e+08	1.54766e+08	1.52933e+08	1.77268e+08
2-Methyl-5-vinylpyrazine	HMDB0037282	13925-08-1	0	Organoheterocyclic compounds	Diazines	0.541025	B(iii)			669.917	121.076	forward	2.36593e+07	1.65773e+07	4.01898e+07	1.91288e+07	3.1709e+07	3.91358e+07	3.44427e+07	3.87864e+07	1.55774e+07	1.79703e+07	3.46988e+07	4.453e+07	2.84634e+07	1.94148e+07	2.7641e+07	2.73214e+07	1.87909e+07	3.02926e+07
Melleolide D	HMDB0037042	101922-80-9	0	Lipids and lipid-like molecules	Prenol lipids	0.540825	B(iii)			265.632	483.187	forward	293563	386446	214283	512165	413638	296601	359867	355478	381212	305027	338887	400205	474703	414740	444241	388900	469210	402267
Pyroglutamic acid	HMDB0000267	98-79-3	C01879	Organic acids and derivatives	Carboxylic acids and derivatives	0.999281	B(ii)			41.9181	130.05	forward	2.13061e+09	1.62244e+09	1.87685e+09	1.99928e+09	2.07787e+09	2.1331e+09	2.71026e+09	1.33973e+09	2.17175e+09	1.6046e+09	1.6967e+09	2.55215e+09	2.2244e+09	2.09866e+09	2.52503e+09	1.87104e+09	1.92427e+09	2.13785e+09
Kukoamine C	HMDB0060526	0	0	Benzenoids	Phenols	0.539225	B(iii)			525.531	531.325	forward	2.01016e+06	1.73162e+06	3.21501e+06	2.27311e+06	2.60512e+06	1.41624e+06	2.8317e+06	2.78736e+06	1.34623e+06	2.40172e+06	2.95032e+06	730194	1.382e+06	1.70012e+06	1.21492e+06	2.07663e+06	1.96614e+06	1.98509e+06
N-Methyl-1-deoxynojirimycin	#N/A	#N/A	#N/A	#N/A	#N/A	0.538636	B(iii)			661.444	178.109	forward	3.69018e+07	3.84576e+07	3.92837e+07	5.13764e+07	3.06515e+07	2.2479e+07	2.87577e+07	2.58511e+07	3.45212e+07	3.86315e+07	3.93013e+07	2.504e+07	3.4369e+07	1.30418e+07	1.88276e+07	5.34475e+07	2.79679e+07	2.8036e+07
1-Methylpyrrole	#N/A	#N/A	#N/A	#N/A	#N/A	0.537615	B(iii)			664.828	82.0656	forward	1.15647e+07	7.50603e+06	9.94666e+06	1.2436e+07	1.09361e+07	6.17091e+06	8.62816e+06	9.19748e+06	8.34406e+06	8.96628e+06	1.10267e+07	1.12303e+07	5.16346e+06	6.8777e+06	6.53047e+06	8.14523e+06	4.43489e+06	9.3725e+06
Verimol D	HMDB0036472	212516-37-5	0	Phenylpropanoids and polyketides	Stilbenes	0.537225	B(iii)			559.891	303.159	forward	1.27906e+06	45213.8	1.70387e+06	1.5155e+06	0	1.33136e+06	320089	1.84509e+06	1.31857e+06	1.86634e+06	1.62449e+06	0	1.32222e+06	1.54051e+06	776845	1.12059e+06	1.06175e+06	1.11923e+06
8-Methyldihydrochelerythrine	HMDB0041143	159465-79-9	0	0	0	0.536697	B(iii)			175.173	364.161	forward	7.72925e+06	8.34741e+06	8.78008e+06	9.54753e+06	4.62862e+06	8.62937e+06	9.68033e+06	9.46439e+06	6.93545e+06	7.93774e+06	1.10651e+07	8.35812e+06	1.18663e+07	1.04227e+07	3.68079e+06	8.21622e+06	1.089e+07	1.05203e+07
(7R*,8R*)-3-Methoxy-3',4,7,9,9'-pentahydroxy-8,4'-oxyneolignan 4-xyloside	#N/A	#N/A	#N/A	#N/A	#N/A	0.536542	B(iii)			92.3881	497.199	forward	1.08803e+06	1.05571e+06	630632	1.12932e+06	1.08991e+06	218036	871462	610172	1.27281e+06	184140	1.45395e+06	597420	1.75461e+06	1.84592e+06	2.31953e+06	583610	855144	1.43273e+06
Cinncassiol D2 glucoside	HMDB0034679	0	0	0	0	0.535412	B(iii)			225.224	531.277	forward	5.96152e+06	1.00923e+07	3.15205e+06	6.08754e+06	1.37359e+07	8.08372e+06	6.73249e+06	5.61085e+06	4.9994e+06	7.41445e+06	2.96392e+06	1.15731e+07	8.43172e+06	5.86631e+06	5.84189e+06	4.9698e+06	6.93425e+06	5.61037e+06
R-138727	HMDB0014258	204204-73-9	0	Benzenoids	Benzene and substituted derivatives	0.535249	B(iii)			202.417	350.12	forward	2.63966e+06	1.79275e+06	2.8248e+06	1.62627e+06	1.55517e+06	3.68551e+06	1.77985e+06	2.90192e+06	2.55974e+06	2.93205e+06	3.04406e+06	1.88271e+06	3.4562e+06	2.7925e+06	1.39712e+06	2.72069e+06	2.51122e+06	2.88449e+06
Lysyl-Leucine	#N/A	#N/A	#N/A	#N/A	#N/A	0.534783	B(iii)			83.239	260.197	forward	2.25306e+07	2.97194e+07	4.56412e+06	4.41283e+06	2.92599e+07	5.93089e+06	2.41423e+07	2.97661e+07	2.1466e+07	3.18646e+07	1.17545e+07	7.14927e+06	2.6492e+07	4.59163e+06	2.66941e+07	1.03871e+07	2.58526e+07	3.20687e+07
4-(Glutamylamino) butanoate	HMDB0012161	5105-96-4	C15767	Organic acids and derivatives	Carboxylic acids and derivatives	0.534051	B(iii)			48.7703	233.113	forward	4.76867e+07	3.93642e+07	5.07069e+07	5.22088e+07	3.79223e+07	4.93262e+07	4.04674e+07	3.65744e+07	4.52893e+07	5.12168e+07	5.11227e+07	4.77465e+07	5.61699e+07	4.92726e+07	6.1276e+07	4.668e+07	4.00173e+07	5.88989e+07
Leucyl-Glycine	HMDB0028929	0	0	Organic acids and derivatives	Carboxylic acids and derivatives	0.533137	B(iii)			130.774	189.123	forward	5.98512e+07	2.12314e+07	7.77967e+07	2.88885e+07	2.09236e+07	5.36618e+07	4.49428e+07	6.6901e+07	5.28772e+07	7.19229e+07	5.80577e+07	2.38825e+07	6.15746e+07	3.82176e+07	5.30148e+07	6.06545e+07	5.33943e+07	5.9734e+07
1-Benzyl-1,2,3,4-tetrahydroisoquinoline	#N/A	#N/A	#N/A	#N/A	#N/A	0.532685	B(iii)			174.457	224.139	forward	1.20478e+06	769382	854147	1.35146e+06	923776	1.11714e+06	1.36089e+06	1.63089e+06	1.3104e+06	500517	1.31871e+06	331931	1.65066e+06	1.04631e+06	1.32446e+06	889279	1.2767e+06	476665
Punicic acid	HMDB0030963	544-72-9	C08364	Lipids and lipid-like molecules	Fatty Acyls	0.531918	B(iii)			571.448	279.231	forward	8.50996e+06	8.02887e+06	6.54679e+06	6.68305e+06	1.85875e+06	8.59429e+06	1.10394e+07	1.40843e+07	1.26619e+07	2.45855e+07	7.61833e+06	3.08468e+06	6.0417e+06	5.31681e+06	2.6151e+07	7.26504e+06	6.94406e+06	7.61122e+06
7-Ketodeoxycholic acid	HMDB0000391	911-40-0	0	Lipids and lipid-like molecules	Steroids and steroid derivatives	0.531597	B(iii)			594.376	424.363	forward	51975.9	76592.7	248211	54318.4	69538	166131	43254.5	235543	217283	203317	2.03477e+07	2.15379e+07	4.06211e+07	3.17932e+07	3.74185e+07	1.02421e+07	1.00274e+07	9.71547e+06
Histidinyl-Hydroxyproline	#N/A	#N/A	#N/A	#N/A	#N/A	0.530123	B(iii)			77.1426	269.124	forward	2.75432e+07	1.29958e+06	8.55047e+07	8.64349e+07	1.2189e+08	5.82377e+07	3.87333e+06	1.35625e+07	1.17212e+07	1.08154e+08	4.96193e+07	2.09517e+08	2.46287e+06	7.27711e+07	3.03345e+06	8.30674e+07	2.40658e+06	8.63469e+07
Piperundecalidine	HMDB0030240	88660-11-1	0	Organoheterocyclic compounds	Benzodioxoles	0.52988	B(iii)			284.825	368.218	forward	1.01746e+06	1.25083e+06	1.33231e+06	1.11534e+06	990907	1.19587e+06	929980	1.15375e+06	1.69463e+06	919841	1.31135e+06	1.22311e+06	1.231e+06	979535	1.75406e+06	1.13991e+06	1.04197e+06	996851
Alanyl-Valine	#N/A	#N/A	#N/A	#N/A	#N/A	0.529494	B(iii)			152.972	189.123	forward	5.4883e+07	1.32189e+07	9.7445e+07	7.75926e+07	1.78252e+07	4.69392e+07	2.90535e+07	9.71311e+07	8.6639e+07	4.49839e+07	7.61211e+07	1.85922e+07	1.07954e+08	5.28986e+07	6.86954e+07	3.68459e+07	8.5648e+07	4.09695e+07
Pelargonic acid	HMDB0000847	112-05-0	C01601	Lipids and lipid-like molecules	Fatty Acyls	0.528098	B(iii)			464.345	157.123	forward	1.80955e+07	1.85208e+07	1.87802e+08	2.00588e+08	2.55466e+08	1.82456e+07	2.605e+08	1.94198e+07	1.82079e+07	2.05492e+08	1.91801e+07	1.8977e+07	1.82909e+07	1.76592e+07	2.00546e+08	1.11219e+08	1.01289e+08	1.01226e+08
7-Aminoclonazepam	HMDB0041817	4959-17-5	0	Organoheterocyclic compounds	Benzodiazepines	0.527994	B(iii)			129.706	286.069	forward	1.43429e+06	1.50957e+06	2.35665e+06	2.30791e+06	2.06694e+06	1.72153e+06	2.00374e+06	3.10886e+06	1.61987e+06	1.81986e+06	1.99456e+06	2.45569e+06	2.04898e+06	2.3866e+06	2.14432e+06	1.71971e+06	1.73624e+06	2.09547e+06
Isomorellic acid	HMDB0030734	0	0	Lipids and lipid-like molecules	Fatty Acyls	0.52776	B(iii)			188.789	561.251	forward	6.84873e+06	1.05882e+07	4.17309e+06	5.54536e+06	9.27442e+06	7.11606e+06	8.59178e+06	4.26997e+06	5.21861e+06	4.79125e+06	6.81814e+06	1.15401e+07	9.72413e+06	8.07918e+06	1.59518e+07	6.73663e+06	7.18839e+06	7.35427e+06
Norbutorphanol	HMDB0041954	3792-68-5	0	Benzenoids	Phenol esters	0.527527	B(iii)			747.593	260.162	forward	5.94954e+06	9.13075e+06	6.27412e+06	5.30549e+06	6.40349e+06	8.07985e+06	7.33223e+06	5.66883e+06	1.47868e+07	9.1109e+06	5.76934e+06	6.99012e+06	7.39706e+06	3.87753e+06	1.64078e+07	5.16111e+06	5.12472e+06	5.79736e+06
Methylglutaric acid	HMDB0000752	626-51-7	0	Lipids and lipid-like molecules	Fatty Acyls	0.52729	B(iii)			601.04	145.052	forward	7.61666e+07	7.29272e+07	6.47082e+07	5.8012e+07	8.48857e+07	7.76748e+07	5.40704e+07	1.7438e+08	1.02546e+08	3.57283e+07	5.72854e+07	5.95427e+07	7.00379e+07	1.91324e+07	3.90245e+07	6.91582e+07	3.71975e+07	5.58439e+07
Phenylalanyl-Aspartate	HMDB0028991	0	0	Organic acids and derivatives	Carboxylic acids and derivatives	0.527194	B(iii)			187.127	281.113	forward	1.55895e+08	1.49237e+08	1.59989e+08	1.82344e+08	1.7627e+08	1.7874e+08	1.67179e+08	1.4251e+08	1.98307e+08	1.31283e+08	1.95468e+08	2.08939e+08	2.26791e+08	1.89149e+08	2.01583e+08	1.6655e+08	1.79246e+08	1.66051e+08
Chondroitin	HMDB0000629	9007-27-6	C00401	Organic oxygen compounds	Organooxygen compounds	0.527077	B(iii)			335.405	380.123	forward	2.93589e+06	290858	1.61397e+06	2.19843e+06	301950	3.55736e+06	829236	1.53769e+06	2.69666e+06	1.45253e+06	1.15229e+06	488175	2.72764e+06	2.19193e+06	3.35191e+06	2.07289e+06	1.94554e+06	1.91497e+06
AFN911	HMDB0013863	0	0	Organoheterocyclic compounds	Diazines	0.526997	B(iii)			237.708	512.272	forward	1.02017e+07	8.10857e+06	9.61348e+06	1.35218e+07	5.58151e+06	1.0457e+07	8.00306e+06	8.42809e+06	8.74033e+06	8.43134e+06	1.15913e+07	7.2975e+06	1.19639e+07	1.37757e+07	1.06339e+07	1.00356e+07	1.05167e+07	9.45237e+06
(Cyclohexylmethyl)pyrazine	#N/A	#N/A	#N/A	#N/A	#N/A	0.526959	B(iii)			365.023	177.139	forward	4.20358e+06	5.06755e+06	4.85452e+06	4.92696e+06	4.12162e+06	4.65072e+06	4.87499e+06	4.98968e+06	4.7775e+06	4.58844e+06	4.52445e+06	4.86987e+06	2.648e+06	4.50104e+06	5.77103e+06	4.96322e+06	2.40356e+06	5.5395e+06
3,4-Dihydroxyphenylglycol	HMDB0000318	28822-73-3	C05576	Benzenoids	Phenols	0.525979	B(iii)			674.8	169.052	forward	1.64228e+08	2.90107e+07	9.81853e+07	7.2585e+07	4.36409e+07	8.61192e+07	6.328e+07	3.24987e+08	1.0029e+08	6.65052e+07	7.79524e+07	2.08223e+08	1.16389e+08	3.20786e+07	5.3184e+07	6.24555e+07	5.36474e+07	7.69603e+07
Cytochalasin Ppho	HMDB0035368	108050-27-7	0	Alkaloids and derivatives	Cytochalasans	0.525861	B(iii)			438.074	512.312	forward	1.04359e+06	1.21341e+06	2.93614e+06	1.77185e+06	602461	143776	456737	1.69782e+06	2.4337e+06	2.14056e+06	1.60023e+06	825565	2.48059e+06	2.13391e+06	697886	1.73029e+06	1.56565e+06	1.70136e+06
Arecaidine	HMDB0030352	499-04-7	C10128	Alkaloids and derivatives	0	0.52564	B(iii)			184.904	142.086	forward	2.33576e+07	2.36068e+07	2.85301e+07	2.37505e+07	8.34014e+06	1.21411e+07	2.2198e+07	3.56989e+07	1.57688e+07	2.86374e+07	2.08961e+07	1.51374e+07	2.37039e+07	1.68293e+07	9.42036e+06	2.10415e+07	2.54577e+07	2.3437e+07
Resolvin D1	HMDB0003733	0	0	Lipids and lipid-like molecules	Fatty Acyls	0.760357	B(iii)			184.392	359.228	forward	1.04823e+07	7.23608e+06	9.21058e+06	1.19858e+07	6.12069e+06	8.36464e+06	3.58091e+06	3.63747e+06	1.23822e+07	5.62555e+06	6.09099e+06	6.31856e+06	1.29915e+07	1.09827e+07	1.00819e+07	7.40129e+06	8.53487e+06	6.51069e+06
AK toxin I	HMDB0030401	85146-09-4	C16787	Organic acids and derivatives	Carboxylic acids and derivatives	0.524975	B(iii)			189.185	414.198	forward	8.17498e+06	8.172e+06	1.53985e+07	1.03939e+07	7.82036e+06	1.08484e+07	7.9955e+06	9.21703e+06	1.45695e+07	9.60897e+06	1.06609e+07	9.00494e+06	1.98661e+07	9.73382e+06	1.44538e+07	8.6493e+06	1.44984e+07	1.09265e+07
O-propanoyl-carnitine	HMDB0062514	20064-19-1	0	Lipids and lipid-like molecules	Fatty Acyls	0.524517	B(iii)			746.472	218.14	forward	2.2537e+07	6.86701e+07	2.96442e+07	3.04264e+07	3.87064e+07	3.6981e+07	2.96792e+07	1.95346e+07	4.9651e+07	4.68222e+07	2.97373e+07	3.35676e+07	3.7501e+07	1.86435e+07	5.15145e+07	3.60375e+07	2.30182e+07	2.84206e+07
Histidinal	HMDB0012234	23784-15-8	0	Organic nitrogen compounds	Organonitrogen compounds	0.523471	B(iii)			724.226	140.082	forward	3.53228e+08	1.41509e+08	2.37938e+08	1.33715e+08	1.51208e+08	1.6165e+08	1.68343e+08	2.28033e+08	1.6049e+08	1.34218e+08	1.58458e+08	1.85346e+08	1.73436e+08	1.53006e+08	1.65618e+08	1.60949e+08	1.78584e+08	1.56466e+08
Chaetoglobosin N	HMDB0031919	156980-59-5	0	0	0	0.522761	B(iii)			220.576	543.278	forward	5.61299e+06	1.68364e+06	6.92303e+06	8.13667e+06	1.40999e+06	6.31288e+06	2.77425e+06	5.57183e+06	3.35673e+06	4.88604e+06	6.32032e+06	2.69138e+06	4.49821e+06	4.28836e+06	5.7416e+06	5.82643e+06	3.62963e+06	6.04502e+06
	HMDB0036427	21698-40-8	0	Lipids and lipid-like molecules	Prenol lipids	0.521845	B(iii)			455.291	235.169	forward	6.73263e+06	6.42156e+06	5.44862e+06	5.58427e+06	4.49705e+06	7.91004e+06	3.10178e+06	6.96958e+06	6.62075e+06	6.99378e+06	7.15561e+06	6.92531e+06	7.53665e+06	6.76042e+06	3.59764e+06	6.87203e+06	6.46483e+06	6.62798e+06
alpha-(Methoxyimino)-N-methyl-2-[[[1-[3-(trifluoromethyl)phenyl]ethoxy]imino]methyl]benzeneacetamide	HMDB0036028	0	0	Benzenoids	Benzene and substituted derivatives	0.52166	B(iii)			364.296	408.155	forward	6.87868e+06	777678	3.59268e+06	4.63818e+06	617219	7.83732e+06	1.0977e+06	3.0538e+06	6.70729e+06	3.81117e+06	3.31067e+06	857140	6.74743e+06	5.68793e+06	7.10051e+06	4.49719e+06	4.52542e+06	4.07859e+06
Pandanamine	HMDB0036359	0	0	Organoheterocyclic compounds	Dihydrofurans	0.52083	B(iii)			87.0447	318.165	forward	4.4487e+06	4.37114e+06	5.08956e+06	4.4451e+06	3.62653e+06	4.72982e+06	3.32374e+06	5.51086e+06	3.12246e+06	3.67395e+06	4.96742e+06	4.1653e+06	4.72044e+06	6.00704e+06	5.20211e+06	5.23495e+06	3.68612e+06	4.60719e+06
2-Keto-3-deoxy-D-gluconic acid	HMDB0001353	17510-99-5	C01216	Organic acids and derivatives	Keto acids and derivatives	0.520725	B(iii)			42.4466	177.04	forward	3.17753e+07	3.66789e+07	3.55013e+07	4.04592e+07	4.87655e+07	4.10264e+07	4.43147e+07	2.95055e+07	4.15085e+07	4.00406e+07	3.27565e+07	4.40359e+07	3.55758e+07	3.45949e+07	4.2914e+07	3.84207e+07	4.12991e+07	4.52851e+07
Resolvin D2	HMDB0002294	82864-77-5	0	Lipids and lipid-like molecules	Fatty Acyls	0.57377	B(iii)			97.8579	359.228	forward	8.7452e+06	6.42024e+06	5.03969e+06	1.24464e+07	5.0854e+06	5.17316e+06	2.95317e+06	2.68382e+06	1.11488e+07	1.52576e+06	5.43876e+06	2.798e+06	1.42429e+07	5.96975e+06	1.30803e+07	6.28251e+06	8.79691e+06	7.03318e+06
1,1'-(1,4-Dihydro-4-nonyl-3,5-pyridinediyl)bis[1-decanone]	HMDB0035517	158528-00-8	0	Organoheterocyclic compounds	Pyridines and derivatives	0.520371	B(iii)			764.378	516.477	forward	1.58779e+06	1.64538e+06	2.36871e+06	2.43188e+06	2.27046e+06	2.0807e+06	2.27596e+06	3.23736e+06	1.89159e+06	1.63472e+06	7.22152e+06	5.17397e+06	2.62863e+06	1.59108e+06	3.53041e+06	1.72469e+06	1.92661e+06	1.51025e+06
Soyacerebroside I	#N/A	#N/A	#N/A	#N/A	#N/A	0.52021	B(iii)			764.382	714.551	forward	1.12486e+07	1.13352e+07	1.58555e+07	1.56777e+07	1.4627e+07	1.33746e+07	1.47305e+07	1.80849e+07	1.51815e+07	2.09411e+07	4.43416e+07	2.78507e+07	1.65599e+07	1.35182e+07	2.40437e+07	1.40686e+07	1.79794e+07	9.35203e+06
Steviobioside	HMDB0036707	41093-60-1	0	Lipids and lipid-like molecules	Prenol lipids	0.517652	B(iii)			208.186	665.325	forward	1.80492e+07	1.31926e+07	2.11274e+07	1.87218e+07	9.51492e+06	1.97586e+07	7.68906e+06	2.29568e+07	1.47712e+07	1.37325e+07	2.73246e+07	9.44748e+06	1.38469e+07	1.99635e+07	1.39056e+07	1.55054e+07	1.58815e+07	1.681e+07
D-Urobilin	HMDB0004161	3947-38-4	C05795	Organoheterocyclic compounds	Tetrapyrroles and derivatives	0.51715	B(iii)			221.799	589.303	forward	805378	2.89765e+06	1.27847e+06	1.7285e+06	4.79459e+06	869957	6.62395e+06	1.05323e+06	1.72532e+06	2.11699e+06	1.53273e+06	6.50711e+06	2.56807e+06	1.5811e+06	483770	2.35223e+06	2.27154e+06	2.4568e+06
Cinnzeylanol	#N/A	#N/A	#N/A	#N/A	#N/A	0.516949	B(iii)			72.6399	385.219	forward	3.08972e+06	3.17934e+06	4.10197e+06	5.50294e+06	1.36888e+06	5.13574e+06	330464	3.37307e+06	3.97891e+06	2.84179e+06	4.82545e+06	1.38914e+06	2.15483e+06	6.41797e+06	3.38545e+06	3.87219e+06	1.67915e+06	4.05216e+06
Acetylglycine	HMDB0000532	543-24-8	0	Organic acids and derivatives	Carboxylic acids and derivatives	0.516159	B(iii)			43.5572	116.035	forward	2.39621e+07	2.30433e+07	2.55639e+07	2.66471e+07	2.06572e+07	2.20846e+07	2.77133e+07	2.43434e+07	2.37102e+07	2.15531e+07	2.23923e+07	2.44485e+07	2.65503e+07	2.05511e+07	2.09169e+07	2.07778e+07	2.44698e+07	2.26953e+07
[truncated: 11,258 more rows]
